# Supplementary material for: Effectiveness of an intervention for Aedes aegypti control scaled-up under an inter-sectoral approach in a Colombian city hyper-endemic for dengue virus
Source: PLoS One. 2020 Apr 1;15(4):e0230486. doi: 10.1371/journal.pone.0230486 (PMC7112230; doi:10.1371/journal.pone.0230486)
Supplement: S1 Data — (XLSX) [file pone.0230486.s001.xlsx]

## Sheet: Sheet1
fid	id_mfv	semana	ano	mes	dia	edad_	sexo1	area_	ocupacion_	tip_ss_	per_etn_	epoca
0	282	36	2012	2012-09-08	2012-09-08	5	1	1	9998	C	6	Dry
1	285	11	2012	2012-03-16	2012-03-16	2	0	1	9998	S	6	Rain
2	286	11	2012	2012-03-16	2012-03-16	3	0	1	9997	S	6	Rain
3	287	12	2012	2012-03-19	2012-03-19	23	1	1	4222	C	6	Rain
4	288	12	2012	2012-03-22	2012-03-22	3	1	1	9998	C	6	Rain
5	289	14	2012	2012-04-01	2012-04-01	1	1	1	9999	S	6	Rain
6	290	15	2012	2012-04-11	2012-04-11	14	0	1	9997	C	6	Rain
7	291	18	2012	2012-05-01	2012-05-01	5	0	1	9998	E	6	Rain
8	292	19	2012	2012-05-10	2012-05-10	8	1	1	9997	S	6	Rain		j
9	293	2	2012	2012-01-08	2012-01-08	36	0	1	9999	S	6	Rain
10	295	20	2012	2012-05-19	2012-05-19	10	0	1	9997	S	6	Rain
11	296	21	2012	2012-05-21	2012-05-21	8	0	1	9997	S	6	Rain
12	297	23	2012	2012-06-04	2012-06-04	29	0	1	9996	E	6	Dry
13	299	24	2012	2012-06-16	2012-06-16	2	0	1	9997	C	6	Dry
14	303	27	2012	2012-07-05	2012-07-05	5	0	1	9997	E	6	Dry
15	306	28	2012	2012-07-11	2012-07-11	9	1	1	9997	C	6	Dry
16	307	29	2012	2012-07-18	2012-07-18	7	0	1	9997	C	6	Dry
17	309	30	2012	2012-07-23	2012-07-23	1	0	1	9998	C	6	Dry
18	310	31	2012	2012-08-03	2012-08-03	5	0	1	9997	S	6	Dry
19	311	31	2012	2012-07-30	2012-07-30	9	0	1	9999	S	6	Dry
20	312	33	2012	2012-08-18	2012-08-18	38	1	1	5342	C	6	Dry
21	313	33	2012	2012-08-15	2012-08-15	3	0	1	9997	S	6	Dry
22	314	34	2012	2012-08-23	2012-08-23	6	0	1	9997	S	6	Dry
23	315	34	2012	2012-08-21	2012-08-21	9	0	1	9997	S	6	Dry
24	316	34	2012	2012-08-24	2012-08-24	7	0	1	9997	S	6	Dry
25	318	35	2012	2012-08-30	2012-08-30	67	1	1	9999	S	6	Dry
26	319	35	2012	2012-08-30	2012-08-30	35	0	1	9999	C	6	Dry
27	320	35	2012	2012-08-28	2012-08-28	10	0	1	9997	C	6	Dry
28	321	36	2012	2012-09-02	2012-09-02	51	1	1	9999	S	6	Dry
29	324	39	2012	2012-09-29	2012-09-29	2	1	1	9999	S	6	Dry
30	325	39	2012	2012-09-29	2012-09-29	1	1	1	9998	C	6	Dry
31	326	39	2012	2012-09-28	2012-09-28	7	1	1	9999	S	6	Dry
32	327	39	2012	2012-09-28	2012-09-28	15	0	1	9997	S	6	Dry
33	328	4	2012	2012-01-26	2012-01-26	6	0	1	9997	C	6	Dry
34	329	4	2012	2012-01-24	2012-01-24	3	1	1	9998	P	6	Dry
35	330	40	2012	2012-10-03	2012-10-03	3	0	1	9997	C	6	Rain
36	331	40	2012	2012-10-03	2012-10-03	7	0	1	9997	S	6	Rain
37	332	41	2012	2012-10-08	2012-10-08	5	0	1	9998	C	6	Rain
38	333	41	2012	2012-10-13	2012-10-13	9	0	1	9997	S	6	Rain
39	334	42	2012	2012-10-16	2012-10-16	6	0	2	9997	S	6	Rain
40	335	43	2012	2012-10-21	2012-10-21	53	1	1	9999	S	6	Rain
41	336	43	2012	2012-10-21	2012-10-21	5	1	1	9997	S	6	Rain
42	337	43	2012	2012-10-25	2012-10-25	13	0	1	9997	S	6	Rain
43	338	44	2012	2012-11-01	2012-11-01	12	0	1	9997	S	6	Rain
44	339	44	2012	2012-11-02	2012-11-02	9	0	1	9997	C	6	Rain
45	340	44	2012	2012-10-28	2012-10-28	14	1	1	9997	S	6	Rain
46	342	45	2012	2012-11-05	2012-11-05	4	1	1	9999	S	6	Rain
47	343	45	2012	2012-11-10	2012-11-10	11	1	1	9997	S	6	Rain
48	344	46	2012	2012-11-16	2012-11-16	18	1	1	9997	S	6	Rain
49	345	46	2012	2012-11-16	2012-11-16	29	1	1	5121	C	6	Rain
50	346	46	2012	2012-11-16	2012-11-16	4	0	1	9997	S	6	Rain
51	347	46	2012	2012-11-12	2012-11-12	12	0	1	9999	S	6	Rain
52	349	47	2012	2012-11-22	2012-11-22	4	1	1	9999	S	6	Rain
53	350	47	2012	2012-11-18	2012-11-18	8	1	1	9997	S	6	Rain
54	351	47	2012	2012-11-21	2012-11-21	13	0	1	9997	S	6	Rain
55	353	48	2012	2012-11-30	2012-11-30	5	0	1	9997	S	6	Rain
56	355	49	2012	2012-12-04	2012-12-04	7	1	1	9997	S	6	Dry
57	356	49	2012	2012-12-03	2012-12-03	6	0	1	9999	S	6	Dry
58	357	49	2012	2012-12-02	2012-12-02	5	0	1	9997	S	6	Dry
59	358	49	2012	2012-12-02	2012-12-02	4	0	1	9997	S	6	Dry
60	360	49	2012	2012-12-06	2012-12-06	13	1	1	9997	S	6	Dry
61	361	49	2012	2012-12-05	2012-12-05	13	0	1	9997	S	6	Dry
62	362	5	2012	2012-02-04	2012-02-04	5	0	1	9998	C	6	Dry
63	364	50	2012	2012-12-13	2012-12-13	21	0	1	9997	C	6	Dry
64	365	50	2012	2012-12-14	2012-12-14	5	0	1	9997	C	6	Dry
65	366	50	2012	2012-12-13	2012-12-13	5	1	1	9997	C	6	Dry
66	369	51	2012	2012-12-22	2012-12-22	30	0	1	9999	S	6	Dry
67	370	51	2012	2012-12-22	2012-12-22	6	0	1	9997	S	6	Dry
68	371	51	2012	2012-12-21	2012-12-21	7	1	1	9997	S	6	Dry
69	374	52	2012	2012-12-23	2012-12-23	7	1	1	9997	S	6	Dry
70	375	52	2012	2012-12-23	2012-12-23	4	1	1	9997	S	6	Dry
71	377	52	2012	2012-12-24	2012-12-24	12	0	1	9997	S	6	Dry
72	378	52	2012	2012-12-24	2012-12-24	8	1	1	9999	S	6	Dry
73	379	6	2012	2012-02-05	2012-02-05	32	1	1	2414	C	6	Dry
74	380	7	2012	2012-02-15	2012-02-15	6	1	1	9997	C	6	Dry
75	382	9	2012	2012-02-27	2012-02-27	4	1	1	9999	S	6	Dry
76	389	1	2012	2012-01-07	2012-01-07	63	1	1	9313	C	6	Dry
77	390	1	2012	2012-01-01	2012-01-01	72	0	1	9995	C	6	Dry
78	392	1	2012	2012-01-02	2012-01-02	5	1	1	9997	C	6	Dry
79	393	1	2012	2012-01-02	2012-01-02	7	1	1	9997	S	6	Dry
80	394	10	2012	2012-03-04	2012-03-04	26	1	1	9999	S	6	Rain
81	396	10	2012	2012-03-09	2012-03-09	6	0	1	9998	C	6	Rain
82	397	10	2012	2012-03-10	2012-03-10	10	0	1	9998	C	6	Rain
83	398	10	2012	2012-03-10	2012-03-10	11	1	1	9997	C	6	Rain
84	400	10	2012	2012-03-08	2012-03-08	12	1	1	9997	C	6	Rain
85	402	11	2012	2012-03-13	2012-03-13	43	0	1	9996	C	6	Rain
86	403	11	2012	2012-03-12	2012-03-12	29	0	1	9996	C	6	Rain
87	405	11	2012	2012-03-09	2012-03-09	15	1	1	9997	C	6	Rain
88	406	11	2012	2012-03-16	2012-03-16	14	1	1	9997	E	6	Rain
89	407	11	2012	2012-03-16	2012-03-16	12	1	1	9997	C	6	Rain
90	408	12	2012	2012-03-15	2012-03-15	24	1	1	9999	C	6	Rain
91	409	12	2012	2012-03-23	2012-03-23	28	1	1	9999	S	6	Rain
92	411	12	2012	2012-03-18	2012-03-18	10	1	1	9997	C	6	Rain
93	413	13	2012	2012-03-28	2012-03-28	33	1	1	9999	C	6	Rain
94	415	13	2012	2012-03-29	2012-03-29	10	1	1	9999	S	6	Rain
95	416	13	2012	2012-03-29	2012-03-29	14	1	1	9997	C	6	Rain
96	418	15	2012	2012-04-11	2012-04-11	2	0	1	9997	S	6	Rain
97	420	16	2012	2012-04-19	2012-04-19	27	1	1	9997	C	6	Rain
98	421	16	2012	2012-04-21	2012-04-21	69	1	1	8323	C	6	Rain
99	422	16	2012	2012-04-16	2012-04-16	33	0	1	3184	C	6	Rain
100	423	16	2012	2012-04-19	2012-04-19	1	1	1	9999	S	6	Rain
101	424	16	2012	2012-04-16	2012-04-16	1	0	1	9998	C	6	Rain
102	425	17	2012	2012-04-25	2012-04-25	18	0	1	9210	C	6	Rain
103	427	17	2012	2012-04-28	2012-04-28	92	0	1	9999	C	6	Rain
104	428	17	2012	2012-04-22	2012-04-22	83	0	1	9999	S	6	Rain
105	430	17	2012	2012-04-24	2012-04-24	13	1	1	9998	C	6	Rain
106	435	18	2012	2012-05-04	2012-05-04	2	0	1	9998	C	6	Rain
107	436	18	2012	2012-05-01	2012-05-01	1	0	1	9999	S	6	Rain
108	437	19	2012	2012-05-09	2012-05-09	6	1	1	9997	C	6	Rain
109	440	2	2012	2012-01-12	2012-01-12	78	0	1	9996	C	6	Dry
110	442	2	2012	2012-01-14	2012-01-14	1	0	1	9999	S	6	Dry
111	444	20	2012	2012-05-15	2012-05-15	3	0	1	9999	S	6	Rain
112	445	20	2012	2012-05-15	2012-05-15	4	1	1	9998	E	6	Rain
113	446	20	2012	2012-05-18	2012-05-18	9	0	1	9997	S	6	Rain
114	447	21	2012	2012-05-22	2012-05-22	81	0	1	9999	S	6	Rain
115	449	21	2012	2012-05-26	2012-05-26	9	1	1	9997	C	6	Rain
116	450	21	2012	2012-05-22	2012-05-22	5	1	1	9997	C	6	Rain
117	451	21	2012	2012-05-23	2012-05-23	3	0	1	9997	S	6	Rain
118	452	21	2012	2012-05-22	2012-05-22	8	0	1	9999	S	6	Rain
119	453	21	2012	2012-05-21	2012-05-21	6	1	1	9997	S	6	Rain
120	454	22	2012	2012-06-01	2012-06-01	20	1	1	9999	S	6	Dry
121	455	22	2012	2012-06-02	2012-06-02	25	1	1	9999	S	6	Dry
122	456	22	2012	2012-05-28	2012-05-28	26	1	1	9999	C	6	Rain
123	457	22	2012	2012-05-27	2012-05-27	42	0	1	9999	S	6	Rain
124	458	22	2012	2012-05-28	2012-05-28	33	1	1	230	C	6	Rain
125	459	22	2012	2012-05-30	2012-05-30	4	1	1	9997	S	6	Rain
126	462	22	2012	2012-05-28	2012-05-28	9	0	1	9997	C	6	Rain
127	463	22	2012	2012-05-27	2012-05-27	14	0	1	9997	S	6	Rain
128	465	23	2012	2012-06-05	2012-06-05	35	0	1	4115	C	6	Dry
129	467	23	2012	2012-06-05	2012-06-05	2	0	1	9998	C	6	Dry
130	470	24	2012	2012-06-16	2012-06-16	22	0	1	4115	C	6	Dry
131	471	24	2012	2012-06-14	2012-06-14	33	0	1	9996	C	6	Dry
132	472	24	2012	2012-06-11	2012-06-11	67	0	1	9996	E	6	Dry
133	473	24	2012	2012-06-11	2012-06-11	1	1	1	9998	C	6	Dry
134	474	24	2012	2012-06-10	2012-06-10	6	1	1	9997	C	6	Dry
135	475	24	2012	2012-06-11	2012-06-11	3	0	1	9997	S	6	Dry
136	479	24	2012	2012-06-15	2012-06-15	18	1	1	9997	S	6	Dry
137	481	26	2012	2012-06-25	2012-06-25	4	0	1	9997	S	6	Dry
138	483	27	2012	2012-07-03	2012-07-03	69	0	1	9999	S	6	Dry
139	484	27	2012	2012-07-03	2012-07-03	8	1	1	9997	S	6	Dry
140	485	27	2012	2012-07-01	2012-07-01	5	1	1	9997	C	6	Dry
141	486	28	2012	2012-07-10	2012-07-10	29	0	1	9999	S	6	Dry
142	487	28	2012	2012-07-12	2012-07-12	47	1	1	9999	N	6	Dry
143	488	28	2012	2012-07-12	2012-07-12	5	1	1	9999	S	6	Dry
144	489	28	2012	2012-07-09	2012-07-09	4	1	1	9997	S	6	Dry
145	491	29	2012	2012-07-16	2012-07-16	63	0	1	9999	S	6	Dry
146	492	29	2012	2012-07-18	2012-07-18	8	0	1	9998	C	6	Dry
147	493	29	2012	2012-07-15	2012-07-15	5	1	1	9997	C	6	Dry
148	494	29	2012	2012-07-15	2012-07-15	10	0	1	9997	S	6	Dry
149	495	3	2012	2012-01-19	2012-01-19	1	1	1	9998	C	6	Dry
150	498	3	2012	2012-01-19	2012-01-19	11	1	1	9997	C	6	Dry
151	500	3	2012	2012-01-21	2012-01-21	15	1	1	9997	S	6	Dry
152	502	30	2012	2012-07-27	2012-07-27	5	0	1	9999	S	6	Dry
153	503	30	2012	2012-07-22	2012-07-22	5	0	1	9997	C	6	Dry
154	504	30	2012	2012-07-28	2012-07-28	1	0	1	9998	E	6	Dry
155	505	30	2012	2012-07-22	2012-07-22	10	1	1	9997	C	6	Dry
156	506	30	2012	2012-07-22	2012-07-22	13	1	1	9997	S	6	Dry
157	507	30	2012	2012-07-24	2012-07-24	17	1	1	9997	C	6	Dry
158	510	31	2012	2012-07-31	2012-07-31	8	1	1	9997	C	6	Dry
159	512	33	2012	2012-08-17	2012-08-17	19	1	1	9997	E	6	Dry
160	513	33	2012	2012-08-14	2012-08-14	20	1	1	9133	C	6	Dry
161	514	33	2012	2012-08-13	2012-08-13	59	1	1	9999	C	6	Dry
162	515	33	2012	2012-08-13	2012-08-13	6	0	1	9997	C	6	Dry
163	516	33	2012	2012-08-14	2012-08-14	3	1	1	9998	C	6	Dry
164	517	33	2012	2012-08-17	2012-08-17	5	0	1	9997	C	6	Dry
165	518	33	2012	2012-08-15	2012-08-15	9	0	1	9997	S	6	Dry
166	519	33	2012	2012-08-13	2012-08-13	9	1	1	9997	C	6	Dry
167	520	33	2012	2012-08-18	2012-08-18	7	1	1	9997	S	6	Dry
168	521	33	2012	2012-08-16	2012-08-16	14	0	1	9997	C	6	Dry
169	523	34	2012	2012-08-22	2012-08-22	37	1	1	5121	S	6	Dry
170	524	34	2012	2012-08-20	2012-08-20	9	0	1	9997	C	6	Dry
171	525	34	2012	2012-08-24	2012-08-24	10	1	1	9997	C	6	Dry
172	526	34	2012	2012-08-23	2012-08-23	17	0	1	9997	C	6	Dry
173	527	35	2012	2012-08-26	2012-08-26	21	0	1	9996	C	6	Dry
174	528	35	2012	2012-08-27	2012-08-27	44	0	1	9996	C	6	Dry
175	529	35	2012	2012-08-30	2012-08-30	77	1	1	9999	S	6	Dry
176	530	35	2012	2012-08-26	2012-08-26	12	0	1	9997	C	6	Dry
177	533	35	2012	2012-09-01	2012-09-01	8	1	1	9997	S	6	Dry
178	534	36	2012	2012-09-06	2012-09-06	33	1	1	5341	C	6	Dry
179	535	36	2012	2012-09-04	2012-09-04	46	0	1	9999	S	6	Dry
180	536	36	2012	2012-09-02	2012-09-02	37	1	1	2314	E	6	Dry
181	537	36	2012	2012-09-07	2012-09-07	27	0	1	9999	S	6	Dry
182	538	36	2012	2012-09-06	2012-09-06	4	0	1	9998	E	6	Dry
183	539	36	2012	2012-09-08	2012-09-08	3	0	1	9998	E	6	Dry
184	540	36	2012	2012-09-06	2012-09-06	3	1	1	9997	S	6	Dry
185	541	36	2012	2012-09-04	2012-09-04	18	0	1	9997	E	6	Dry
186	542	36	2012	2012-09-05	2012-09-05	15	1	1	9997	S	6	Dry
187	544	36	2012	2012-09-03	2012-09-03	14	1	1	9997	C	6	Dry
188	545	37	2012	2012-09-12	2012-09-12	5	1	1	9997	C	6	Dry
189	546	37	2012	2012-09-13	2012-09-13	6	1	1	9998	C	6	Dry
190	548	38	2012	2012-09-22	2012-09-22	24	0	1	9999	S	6	Dry
191	549	38	2012	2012-09-21	2012-09-21	49	0	1	9999	S	6	Dry
192	550	38	2012	2012-09-22	2012-09-22	8	0	1	9997	C	6	Dry
193	551	38	2012	2012-09-19	2012-09-19	6	0	1	9997	C	6	Dry
194	552	38	2012	2012-09-21	2012-09-21	4	0	1	9999	S	6	Dry
195	553	38	2012	2012-09-17	2012-09-17	1	1	1	9999	S	6	Dry
196	556	38	2012	2012-09-17	2012-09-17	17	1	1	9999	S	6	Dry
197	557	38	2012	2012-09-17	2012-09-17	15	1	1	9997	S	6	Dry
198	561	39	2012	2012-09-24	2012-09-24	18	0	1	9997	C	6	Dry
199	562	39	2012	2012-09-24	2012-09-24	24	1	1	3483	C	6	Dry
200	563	39	2012	2012-09-24	2012-09-24	53	1	1	2446	C	6	Dry
201	565	39	2012	2012-09-25	2012-09-25	6	0	1	9997	S	6	Dry
202	567	39	2012	2012-09-26	2012-09-26	10	0	1	9997	S	6	Dry
203	568	39	2012	2012-09-27	2012-09-27	11	1	1	9997	S	6	Dry
204	570	4	2012	2012-01-27	2012-01-27	70	0	1	9996	C	6	Dry
205	571	4	2012	2012-01-28	2012-01-28	2	1	1	9999	S	6	Dry
206	572	4	2012	2012-01-25	2012-01-25	2	0	1	9998	C	6	Dry
207	573	4	2012	2012-01-24	2012-01-24	5	0	1	9997	S	6	Dry
208	574	4	2012	2012-01-27	2012-01-27	2	0	1	9999	S	6	Dry
209	575	4	2012	2012-01-22	2012-01-22	16	0	1	9997	C	6	Dry
210	576	40	2012	2012-10-05	2012-10-05	28	0	1	9999	C	6	Rain
211	577	40	2012	2012-10-01	2012-10-01	62	1	1	2446	C	6	Rain
212	578	40	2012	2012-10-03	2012-10-03	6	1	1	9999	S	6	Rain
213	579	40	2012	2012-10-03	2012-10-03	6	0	1	9997	C	6	Rain
214	580	40	2012	2012-10-06	2012-10-06	5	1	1	9997	C	6	Rain
215	581	40	2012	2012-09-29	2012-09-29	12	1	1	9997	C	6	Dry
216	582	40	2012	2012-10-03	2012-10-03	10	1	1	9997	C	6	Rain
217	583	41	2012	2012-10-12	2012-10-12	64	0	1	9999	S	6	Rain
218	584	41	2012	2012-10-09	2012-10-09	24	1	1	5162	E	6	Rain
219	585	41	2012	2012-10-07	2012-10-07	39	0	1	9999	C	6	Rain
220	586	41	2012	2012-10-08	2012-10-08	6	1	1	9997	C	6	Rain
221	589	41	2012	2012-10-08	2012-10-08	24	0	1	9999	S	6	Rain
222	590	41	2012	2012-10-08	2012-10-08	11	0	1	9997	S	6	Rain
223	591	41	2012	2012-10-08	2012-10-08	17	0	1	9997	C	6	Rain
224	592	42	2012	2012-10-18	2012-10-18	26	1	1	9999	S	6	Rain
225	593	42	2012	2012-10-20	2012-10-20	30	1	1	5220	C	6	Rain
226	595	42	2012	2012-10-14	2012-10-14	16	1	1	9997	C	6	Rain
227	598	43	2012	2012-10-25	2012-10-25	7	0	1	9997	C	6	Rain
228	599	43	2012	2012-10-24	2012-10-24	7	1	1	9997	S	6	Rain
229	600	43	2012	2012-10-21	2012-10-21	4	0	1	9997	C	6	Rain
230	601	43	2012	2012-10-24	2012-10-24	4	0	1	9997	C	6	Rain
231	602	44	2012	2012-11-03	2012-11-03	20	0	1	9996	C	6	Rain
232	604	44	2012	2012-10-31	2012-10-31	77	1	1	9995	C	6	Rain
233	605	44	2012	2012-11-01	2012-11-01	42	1	1	8323	C	6	Rain
234	606	44	2012	2012-10-29	2012-10-29	8	1	1	9997	C	6	Rain
235	607	44	2012	2012-10-30	2012-10-30	5	1	1	9997	S	6	Rain
236	608	44	2012	2012-11-02	2012-11-02	4	1	1	9997	C	6	Rain
237	609	44	2012	2012-11-02	2012-11-02	9	0	1	9997	C	6	Rain
238	612	44	2012	2012-11-02	2012-11-02	7	0	1	9997	C	6	Rain
239	614	44	2012	2012-11-01	2012-11-01	16	1	1	9997	S	6	Rain
240	615	44	2012	2012-10-30	2012-10-30	16	0	1	9997	C	6	Rain
241	616	44	2012	2012-10-29	2012-10-29	15	0	1	9997	C	6	Rain
242	617	44	2012	2012-11-02	2012-11-02	14	1	1	9997	C	6	Rain
243	622	45	2012	2012-11-09	2012-11-09	4	1	1	9997	C	6	Rain
244	623	45	2012	2012-11-10	2012-11-10	8	1	1	9997	C	6	Rain
245	624	45	2012	2012-11-07	2012-11-07	12	0	1	9997	C	6	Rain
246	627	45	2012	2012-11-07	2012-11-07	12	1	1	9997	C	6	Rain
247	630	46	2012	2012-11-13	2012-11-13	71	0	1	9996	E	6	Rain
248	635	46	2012	2012-11-14	2012-11-14	3	0	1	9998	C	6	Rain
249	636	46	2012	2012-11-14	2012-11-14	16	1	1	9997	C	6	Rain
250	637	47	2012	2012-11-23	2012-11-23	26	1	1	9999	C	6	Rain
251	639	47	2012	2012-11-22	2012-11-22	24	0	1	9999	C	6	Rain
252	640	47	2012	2012-11-24	2012-11-24	57	1	1	9999	S	6	Rain
253	641	47	2012	2012-11-24	2012-11-24	84	1	1	9995	C	6	Rain
254	643	47	2012	2012-11-21	2012-11-21	28	0	1	9999	S	6	Rain
255	644	47	2012	2012-11-20	2012-11-20	36	0	1	9999	S	6	Rain
256	646	47	2012	2012-11-18	2012-11-18	10	1	1	9997	C	6	Rain
257	647	47	2012	2012-11-23	2012-11-23	13	1	1	9997	C	6	Rain
258	648	47	2012	2012-11-20	2012-11-20	8	1	1	9998	C	6	Rain
259	649	47	2012	2012-11-23	2012-11-23	17	1	1	9997	C	6	Rain
260	650	47	2012	2012-11-21	2012-11-21	17	0	1	9997	C	6	Rain
261	651	48	2012	2012-11-25	2012-11-25	20	1	1	9999	C	6	Rain
262	652	48	2012	2012-11-26	2012-11-26	57	0	1	9996	C	6	Rain
263	655	48	2012	2012-12-01	2012-12-01	4	0	1	9998	C	6	Dry
264	656	48	2012	2012-11-26	2012-11-26	7	1	1	9997	C	6	Rain
265	657	48	2012	2012-11-29	2012-11-29	2	0	1	9998	C	6	Rain
266	658	48	2012	2012-11-25	2012-11-25	8	0	1	9998	C	6	Rain
267	659	48	2012	2012-12-01	2012-12-01	6	0	1	9997	C	6	Dry
268	660	48	2012	2012-12-01	2012-12-01	4	0	1	9997	C	6	Dry
269	662	48	2012	2012-11-28	2012-11-28	8	1	1	9998	E	6	Rain
270	663	48	2012	2012-11-28	2012-11-28	12	1	1	9997	C	6	Rain
271	664	48	2012	2012-11-25	2012-11-25	11	1	1	9997	C	6	Rain
272	665	48	2012	2012-11-29	2012-11-29	11	1	1	9997	E	6	Rain
273	667	48	2012	2012-12-01	2012-12-01	16	1	1	9997	E	6	Dry
274	668	48	2012	2012-11-28	2012-11-28	14	0	1	9997	C	6	Rain
275	670	49	2012	2012-12-02	2012-12-02	22	1	1	2441	C	6	Dry
276	672	49	2012	2012-12-05	2012-12-05	18	1	1	9997	E	6	Dry
277	674	49	2012	2012-12-02	2012-12-02	45	0	1	1419	C	6	Dry
278	675	49	2012	2012-12-05	2012-12-05	6	0	1	9997	C	6	Dry
279	676	49	2012	2012-12-04	2012-12-04	3	0	1	9997	C	6	Dry
280	677	49	2012	2012-12-05	2012-12-05	3	1	1	9999	C	6	Dry
281	678	49	2012	2012-12-02	2012-12-02	9	1	1	9997	E	6	Dry
282	679	49	2012	2012-12-06	2012-12-06	9	0	1	9997	C	6	Dry
283	681	49	2012	2012-12-04	2012-12-04	8	0	1	9998	C	6	Dry
284	682	49	2012	2012-12-03	2012-12-03	12	1	1	9997	C	6	Dry
285	684	49	2012	2012-12-04	2012-12-04	15	1	1	9997	C	6	Dry
286	685	49	2012	2012-12-07	2012-12-07	14	0	1	9997	C	6	Dry
287	686	49	2012	2012-12-02	2012-12-02	13	1	1	9997	C	6	Dry
288	687	5	2012	2012-02-02	2012-02-02	22	1	1	4222	C	6	Dry
289	688	5	2012	2012-02-04	2012-02-04	41	1	1	9999	S	6	Dry
290	689	5	2012	2012-01-30	2012-01-30	5	1	1	9999	S	6	Dry
291	690	5	2012	2012-02-04	2012-02-04	4	0	1	9997	C	6	Dry
292	691	5	2012	2012-01-31	2012-01-31	3	0	1	9998	C	6	Dry
293	692	5	2012	2012-02-03	2012-02-03	13	1	1	9997	S	6	Dry
294	693	5	2012	2012-01-29	2012-01-29	9	0	1	9997	C	6	Dry
295	695	50	2012	2012-12-09	2012-12-09	22	1	1	9999	C	6	Dry
296	696	50	2012	2012-12-15	2012-12-15	20	1	1	4123	C	6	Dry
297	697	50	2012	2012-12-13	2012-12-13	51	1	1	9999	S	6	Dry
298	700	50	2012	2012-12-14	2012-12-14	56	0	1	9996	C	6	Dry
299	702	50	2012	2012-12-14	2012-12-14	34	0	1	9999	S	6	Dry
300	703	50	2012	2012-12-10	2012-12-10	32	1	1	9132	C	6	Dry
301	704	50	2012	2012-12-12	2012-12-12	8	1	1	9997	C	6	Dry
302	706	50	2012	2012-12-13	2012-12-13	5	0	1	9997	C	6	Dry
303	707	50	2012	2012-12-12	2012-12-12	8	1	1	9997	C	6	Dry
304	708	50	2012	2012-12-10	2012-12-10	7	1	1	9997	C	6	Dry
305	709	50	2012	2012-12-10	2012-12-10	3	1	1	9997	C	6	Dry
306	710	50	2012	2012-12-11	2012-12-11	11	0	1	9997	C	6	Dry
307	711	50	2012	2012-12-13	2012-12-13	10	1	1	9997	C	6	Dry
308	712	50	2012	2012-12-15	2012-12-15	10	1	1	9997	C	6	Dry
309	713	50	2012	2012-12-14	2012-12-14	9	0	1	9998	P	6	Dry
310	714	50	2012	2012-12-10	2012-12-10	9	0	1	9997	C	6	Dry
311	715	50	2012	2012-12-09	2012-12-09	8	1	1	9997	C	6	Dry
312	716	50	2012	2012-12-12	2012-12-12	8	1	1	9997	C	6	Dry
313	717	50	2012	2012-12-14	2012-12-14	10	0	1	9997	S	6	Dry
314	718	50	2012	2012-12-10	2012-12-10	14	1	1	9997	E	6	Dry
315	719	50	2012	2012-12-13	2012-12-13	14	0	1	9997	S	6	Dry
316	720	50	2012	2012-12-15	2012-12-15	13	0	1	9997	C	6	Dry
317	723	51	2012	2012-12-21	2012-12-21	54	1	1	9999	E	6	Dry
318	724	51	2012	2012-12-19	2012-12-19	34	0	1	9996	C	6	Dry
319	729	51	2012	2012-12-16	2012-12-16	4	0	1	9999	S	6	Dry
320	731	51	2012	2012-12-19	2012-12-19	3	0	1	9997	S	6	Dry
321	732	51	2012	2012-12-18	2012-12-18	3	1	1	9998	C	6	Dry
322	733	51	2012	2012-12-22	2012-12-22	6	0	1	9998	C	6	Dry
323	734	51	2012	2012-12-19	2012-12-19	2	1	1	9999	S	6	Dry
324	736	51	2012	2012-12-20	2012-12-20	9	1	1	9997	C	6	Dry
325	737	51	2012	2012-12-19	2012-12-19	10	0	1	9998	C	6	Dry
326	739	51	2012	2012-12-18	2012-12-18	15	0	1	9996	C	6	Dry
327	741	51	2012	2012-12-20	2012-12-20	14	1	1	9997	E	6	Dry
328	742	51	2012	2012-12-22	2012-12-22	14	1	1	9997	C	6	Dry
329	743	52	2012	2012-12-26	2012-12-26	19	0	1	9997	C	6	Dry
330	744	52	2012	2012-12-26	2012-12-26	23	1	1	4123	C	6	Dry
331	746	52	2012	2012-12-23	2012-12-23	28	1	1	5162	C	6	Dry
332	748	52	2012	2012-12-27	2012-12-27	4	1	1	9998	C	6	Dry
333	750	52	2012	2012-12-23	2012-12-23	11	1	1	9997	E	6	Dry
334	752	6	2012	2012-02-05	2012-02-05	18	0	1	9997	S	6	Dry
335	753	6	2012	2012-02-09	2012-02-09	4	0	1	9997	S	6	Dry
336	755	6	2012	2012-02-07	2012-02-07	3	1	1	9997	S	6	Dry
337	756	6	2012	2012-02-11	2012-02-11	1	0	1	9999	C	6	Dry
338	757	6	2012	2012-02-11	2012-02-11	9	1	1	9997	S	6	Dry
339	758	6	2012	2012-02-11	2012-02-11	12	1	1	9997	S	6	Dry
340	759	6	2012	2012-02-09	2012-02-09	17	1	1	9997	C	6	Dry
341	760	7	2012	2012-02-18	2012-02-18	22	1	1	9999	C	6	Dry
342	761	7	2012	2012-02-17	2012-02-17	40	1	1	9999	C	6	Dry
343	762	7	2012	2012-02-12	2012-02-12	4	1	1	9999	S	6	Dry
344	763	7	2012	2012-02-12	2012-02-12	4	0	1	9998	C	6	Dry
345	764	7	2012	2012-02-18	2012-02-18	8	0	1	9999	S	6	Dry
346	766	8	2012	2012-02-20	2012-02-20	33	1	1	9999	C	6	Dry
347	767	8	2012	2012-02-19	2012-02-19	57	1	1	5220	C	6	Dry
348	768	8	2012	2012-02-21	2012-02-21	11	0	1	9998	C	6	Dry
349	769	8	2012	2012-02-20	2012-02-20	3	1	1	9998	C	6	Dry
350	770	8	2012	2012-02-19	2012-02-19	12	1	1	9997	C	6	Dry
351	772	9	2012	2012-03-03	2012-03-03	44	0	1	9999	S	6	Rain
352	773	9	2012	2012-02-28	2012-02-28	26	0	1	9999	S	6	Dry
353	774	9	2012	2012-02-27	2012-02-27	2	0	1	9998	C	6	Dry
354	775	9	2012	2012-02-28	2012-02-28	10	1	1	9997	S	6	Dry
355	782	52	2012	2012-12-27	2012-12-27	10	0	1	9997	1	6	Dry
356	785	35	2012	2012-09-01	2012-09-01	4	1	2	9998	4	6	Dry
357	800	24	2012	2012-06-15	2012-06-15	5	0	1	9999	2	6	Dry
358	801	36	2012	2012-09-07	2012-09-07	7	1	1	9998	2	6	Dry
359	802	52	2012	2012-12-27	2012-12-27	4	1	1	9998	1	6	Dry
360	806	36	2012	2012-09-02	2012-09-02	6	0	1	9999	2	6	Dry
361	807	52	2012	2012-12-26	2012-12-26	13	1	1	9997	1	6	Dry
362	811	10	2012	2012-03-07	2012-03-07	29	1	1	9994	3	6	Rain
363	815	51	2012	2012-12-16	2012-12-16	42	1	1	9999	1	6	Dry
364	816	28	2012	2012-07-14	2012-07-14	34	1	1	9999	1	6	Dry
365	818	52	2012	2012-12-29	2012-12-29	10	0	1	9997	2	6	Dry
366	819	52	2012	2012-12-26	2012-12-26	4	1	1	9998	1	6	Dry
367	820	52	2012	2012-12-27	2012-12-27	8	1	1	9997	1	6	Dry
368	828	24	2012	2012-06-13	2012-06-13	33	0	2	2145	1	6	Dry
369	843	52	2012	2012-12-29	2012-12-29	46	0	1	9996	1	6	Dry
370	844	52	2012	2012-12-28	2012-12-28	5	0	1	9997	1	6	Dry
371	847	52	2012	2012-12-26	2012-12-26	3	0	1	9999	1	6	Dry
372	849	51	2012	2012-12-17	2012-12-17	46	0	1	9999	1	6	Dry
373	857	1	2013	2013-01-02	2013-01-02	25	0	1	9999	S	6	Dry
374	860	1	2013	2013-01-05	2013-01-05	18	0	1	9999	S	6	Dry
375	861	1	2013	2013-01-02	2013-01-02	31	1	1	9999	S	6	Dry
376	863	1	2013	2013-01-05	2013-01-05	54	1	1	9996	C	6	Dry
377	865	1	2013	2013-01-01	2013-01-01	48	0	1	9996	C	6	Dry
378	870	1	2013	2013-01-01	2013-01-01	33	0	1	5220	C	6	Dry
379	875	1	2013	2013-01-01	2013-01-01	6	0	1	9997	S	6	Dry
380	878	1	2013	2012-12-31	2012-12-31	6	0	1	9997	C	6	Dry
381	881	1	2013	2013-01-01	2013-01-01	3	0	1	9998	E	6	Dry
382	883	1	2013	2012-12-30	2012-12-30	4	1	1	9998	C	6	Dry
383	884	1	2013	2013-01-03	2013-01-03	8	0	1	9997	S	6	Dry
384	886	1	2013	2013-01-01	2013-01-01	14	1	1	9997	C	6	Dry
385	887	1	2013	2012-12-31	2012-12-31	9	1	1	9998	C	6	Dry
386	889	1	2013	2012-12-31	2012-12-31	9	1	1	9997	C	6	Dry
387	892	10	2013	2013-03-03	2013-03-03	48	1	1	9999	S	6	Rain
388	893	10	2013	2013-03-05	2013-03-05	21	0	1	9996	C	6	Rain
389	894	10	2013	2013-03-06	2013-03-06	26	1	1	2149	C	6	Rain
390	895	10	2013	2013-03-09	2013-03-09	23	1	1	9999	C	6	Rain
391	896	10	2013	2013-03-03	2013-03-03	23	0	1	4143	C	6	Rain
392	897	10	2013	2013-03-04	2013-03-04	62	1	1	9995	C	6	Rain
393	899	10	2013	2013-03-09	2013-03-09	76	1	1	9999	S	6	Rain
394	901	10	2013	2013-03-09	2013-03-09	92	0	1	9995	N	6	Rain
395	903	10	2013	2013-03-05	2013-03-05	37	0	1	9996	C	6	Rain
396	904	10	2013	2013-03-07	2013-03-07	1	1	1	9997	S	6	Rain
397	907	10	2013	2013-03-09	2013-03-09	7	1	1	9997	C	6	Rain
398	908	10	2013	2013-03-08	2013-03-08	7	1	1	9997	C	6	Rain
399	909	10	2013	2013-03-07	2013-03-07	6	0	1	9998	C	6	Rain
400	910	10	2013	2013-03-08	2013-03-08	5	1	1	9997	C	6	Rain
401	911	10	2013	2013-03-03	2013-03-03	5	1	1	9997	C	6	Rain
402	913	10	2013	2013-03-08	2013-03-08	3	1	1	9998	C	6	Rain
403	915	10	2013	2013-03-01	2013-03-01	8	1	1	9997	C	6	Rain
404	916	10	2013	2013-03-08	2013-03-08	6	1	1	9997	C	6	Rain
405	920	10	2013	2013-03-03	2013-03-03	11	0	1	9997	S	6	Rain
406	921	10	2013	2013-03-07	2013-03-07	13	1	1	9997	E	6	Rain
407	922	10	2013	2013-03-05	2013-03-05	13	0	1	9997	C	6	Rain
408	923	10	2013	2013-03-08	2013-03-08	8	0	1	9998	N	6	Rain
409	925	10	2013	2013-03-05	2013-03-05	9	1	1	9997	E	6	Rain
410	926	10	2013	2013-03-06	2013-03-06	13	0	1	9997	E	6	Rain
411	927	10	2013	2013-03-07	2013-03-07	17	1	1	9997	C	6	Rain
412	928	10	2013	2013-03-03	2013-03-03	16	0	1	9997	C	6	Rain
413	929	10	2013	2013-03-09	2013-03-09	15	1	1	9997	C	6	Rain
414	930	10	2013	2013-03-04	2013-03-04	15	0	1	9997	C	6	Rain
415	931	10	2013	2013-03-05	2013-03-05	11	1	1	9997	C	6	Rain
416	934	11	2013	2013-03-10	2013-03-10	24	0	1	9997	P	6	Rain
417	935	11	2013	2013-03-12	2013-03-12	62	1	1	9995	C	6	Rain
418	936	11	2013	2013-03-13	2013-03-13	62	0	1	9996	C	6	Rain
419	937	11	2013	2013-03-10	2013-03-10	66	0	1	9996	C	6	Rain
420	939	11	2013	2013-03-13	2013-03-13	55	0	1	9996	P	6	Rain
421	940	11	2013	2013-03-15	2013-03-15	22	0	1	9996	C	6	Rain
422	941	11	2013	2013-03-15	2013-03-15	43	0	1	9996	C	6	Rain
423	942	11	2013	2013-03-10	2013-03-10	31	0	1	9996	C	6	Rain
424	944	11	2013	2013-03-16	2013-03-16	42	0	1	9996	N	6	Rain
425	945	11	2013	2013-03-12	2013-03-12	71	1	1	9996	P	6	Rain
426	946	11	2013	2013-03-10	2013-03-10	9	0	1	9997	C	6	Rain
427	947	11	2013	2013-03-10	2013-03-10	3	0	1	9997	C	6	Rain
428	948	11	2013	2013-03-12	2013-03-12	5	0	1	9997	S	6	Rain
429	950	11	2013	2013-03-12	2013-03-12	3	0	1	9998	C	6	Rain
430	951	11	2013	2013-03-16	2013-03-16	3	0	1	9998	C	6	Rain
431	952	11	2013	2013-03-13	2013-03-13	2	1	1	9999	S	6	Rain
432	953	11	2013	2013-03-10	2013-03-10	6	0	1	9998	C	6	Rain
433	954	11	2013	2013-03-14	2013-03-14	8	0	1	9997	S	6	Rain
434	955	11	2013	2013-03-16	2013-03-16	10	1	1	9997	C	6	Rain
435	956	11	2013	2013-03-10	2013-03-10	9	0	1	9997	E	6	Rain
436	958	11	2013	2013-03-14	2013-03-14	10	1	1	9997	S	6	Rain
437	959	11	2013	2013-03-10	2013-03-10	11	0	1	9997	S	6	Rain
438	960	11	2013	2013-03-15	2013-03-15	7	0	1	9997	S	6	Rain
439	962	11	2013	2013-03-11	2013-03-11	8	0	1	9997	C	6	Rain
440	963	11	2013	2013-03-10	2013-03-10	17	0	1	9997	C	6	Rain
441	964	11	2013	2013-03-12	2013-03-12	15	0	1	9998	C	6	Rain
442	965	12	2013	2013-03-20	2013-03-20	32	1	1	8290	C	6	Rain
443	966	12	2013	2013-03-21	2013-03-21	63	0	1	9996	E	6	Rain
444	967	12	2013	2013-03-22	2013-03-22	92	1	1	9999	S	6	Rain
445	968	12	2013	2013-03-22	2013-03-22	30	0	1	5132	C	6	Rain
446	969	12	2013	2013-03-21	2013-03-21	40	0	1	9996	C	6	Rain
447	972	12	2013	2013-03-18	2013-03-18	42	1	1	5220	C	6	Rain
448	973	12	2013	2013-03-22	2013-03-22	28	1	1	9997	S	6	Rain
449	976	12	2013	2013-03-20	2013-03-20	6	0	1	9997	S	6	Rain
450	977	12	2013	2013-03-17	2013-03-17	1	1	1	9999	S	6	Rain
451	979	12	2013	2013-03-21	2013-03-21	8	0	1	9997	S	6	Rain
452	980	12	2013	2013-03-19	2013-03-19	5	1	1	9997	E	6	Rain
453	981	12	2013	2013-03-18	2013-03-18	3	1	1	9998	C	6	Rain
454	984	12	2013	2013-03-20	2013-03-20	9	0	1	9997	C	6	Rain
455	985	12	2013	2013-03-22	2013-03-22	11	0	1	9997	S	6	Rain
456	986	12	2013	2013-03-22	2013-03-22	8	1	1	9997	S	6	Rain
457	987	12	2013	2013-03-23	2013-03-23	8	1	1	9997	C	6	Rain
458	988	12	2013	2013-03-23	2013-03-23	8	0	1	9997	S	6	Rain
459	991	12	2013	2013-03-21	2013-03-21	17	1	1	9997	C	6	Rain
460	992	12	2013	2013-03-21	2013-03-21	15	0	1	9999	S	6	Rain
461	994	13	2013	2013-03-27	2013-03-27	20	0	1	4190	E	6	Rain
462	995	13	2013	2013-03-24	2013-03-24	61	1	1	2213	C	6	Rain
463	999	13	2013	2013-03-24	2013-03-24	54	0	1	9996	P	6	Rain
464	1000	13	2013	2013-03-27	2013-03-27	50	0	1	9996	C	6	Rain
465	1001	13	2013	2013-03-27	2013-03-27	43	0	1	9996	E	6	Rain
466	1003	13	2013	2013-03-24	2013-03-24	63	0	1	9995	C	6	Rain
467	1004	13	2013	2013-03-26	2013-03-26	52	0	1	5220	C	6	Rain
468	1006	13	2013	2013-03-28	2013-03-28	39	0	1	9996	E	6	Rain
469	1009	13	2013	2013-03-25	2013-03-25	10	1	1	9998	C	6	Rain
470	1010	13	2013	2013-03-25	2013-03-25	5	1	1	9997	S	6	Rain
471	1011	13	2013	2013-03-29	2013-03-29	6	0	1	9997	S	6	Rain
472	1012	13	2013	2013-03-24	2013-03-24	10	1	1	9997	C	6	Rain
473	1013	13	2013	2013-03-25	2013-03-25	10	0	1	9997	S	6	Rain
474	1016	13	2013	2013-03-29	2013-03-29	9	0	1	9997	C	6	Rain
475	1017	13	2013	2013-03-29	2013-03-29	10	1	1	9997	S	6	Rain
476	1018	13	2013	2013-03-27	2013-03-27	9	0	1	9997	S	6	Rain
477	1020	13	2013	2013-03-30	2013-03-30	8	1	1	9997	C	6	Rain
478	1021	13	2013	2013-03-27	2013-03-27	17	1	1	9997	C	6	Rain
479	1022	13	2013	2013-03-27	2013-03-27	16	1	1	9997	C	6	Rain
480	1023	13	2013	2013-03-27	2013-03-27	15	1	1	9997	E	6	Rain
481	1024	13	2013	2013-03-24	2013-03-24	14	1	1	9997	C	6	Rain
482	1029	14	2013	2013-04-04	2013-04-04	42	1	1	5220	C	6	Rain
483	1030	14	2013	2013-04-01	2013-04-01	41	0	1	4222	C	6	Rain
484	1031	14	2013	2013-03-31	2013-03-31	31	0	1	9999	C	6	Rain
485	1037	14	2013	2013-04-02	2013-04-02	6	1	1	9998	C	6	Rain
486	1038	14	2013	2013-04-01	2013-04-01	5	0	1	9998	P	6	Rain
487	1039	14	2013	2013-04-02	2013-04-02	4	0	1	9997	C	6	Rain
488	1040	14	2013	2013-03-31	2013-03-31	1	0	1	9998	C	6	Rain
489	1042	14	2013	2013-04-05	2013-04-05	7	1	1	9997	C	6	Rain
490	1043	14	2013	2013-04-03	2013-04-03	6	1	1	9998	E	6	Rain
491	1045	14	2013	2013-04-05	2013-04-05	11	1	1	9997	E	6	Rain
492	1046	14	2013	2013-03-31	2013-03-31	7	0	1	9997	S	6	Rain
493	1047	14	2013	2013-04-06	2013-04-06	16	1	1	9997	C	6	Rain
494	1048	14	2013	2013-03-31	2013-03-31	17	1	1	9997	S	6	Rain
495	1049	14	2013	2013-04-06	2013-04-06	16	1	1	9997	C	6	Rain
496	1050	14	2013	2013-04-06	2013-04-06	14	1	1	9997	C	6	Rain
497	1052	14	2013	2013-03-31	2013-03-31	13	0	1	9997	C	6	Rain
498	1053	15	2013	2013-04-11	2013-04-11	18	0	1	9997	C	6	Rain
499	1057	15	2013	2013-04-08	2013-04-08	66	0	1	9996	C	6	Rain
500	1065	15	2013	2013-04-11	2013-04-11	40	0	1	4222	C	6	Rain
501	1066	15	2013	2013-04-13	2013-04-13	39	1	1	4223	N	6	Rain
502	1068	15	2013	2013-04-12	2013-04-12	35	1	1	7121	C	6	Rain
503	1069	15	2013	2013-04-10	2013-04-10	5	0	1	9998	C	6	Rain
504	1071	15	2013	2013-04-09	2013-04-09	4	0	1	9999	S	6	Rain
505	1072	15	2013	2013-04-11	2013-04-11	9	1	1	9998	C	6	Rain
506	1073	15	2013	2013-04-10	2013-04-10	7	0	1	9997	S	6	Rain
507	1074	15	2013	2013-04-07	2013-04-07	4	0	1	9999	S	6	Rain
508	1075	15	2013	2013-04-10	2013-04-10	7	0	1	9997	C	6	Rain
509	1077	15	2013	2013-04-09	2013-04-09	1	1	1	9999	S	6	Rain
510	1078	15	2013	2013-04-12	2013-04-12	10	1	1	9998	E	6	Rain
511	1079	15	2013	2013-04-10	2013-04-10	5	1	1	9997	C	6	Rain
512	1080	15	2013	2013-04-07	2013-04-07	2	0	1	9997	P	6	Rain
513	1081	15	2013	2013-04-10	2013-04-10	14	1	1	9997	C	6	Rain
514	1082	15	2013	2013-04-12	2013-04-12	10	0	1	9997	C	6	Rain
515	1084	15	2013	2013-04-12	2013-04-12	12	1	1	9997	C	6	Rain
516	1085	15	2013	2013-04-13	2013-04-13	8	0	1	9997	C	6	Rain
517	1087	15	2013	2013-04-07	2013-04-07	15	0	1	9997	C	6	Rain
518	1089	16	2013	2013-04-14	2013-04-14	21	1	1	9997	C	6	Rain
519	1091	16	2013	2013-04-20	2013-04-20	19	1	1	4123	C	6	Rain
520	1094	16	2013	2013-04-17	2013-04-17	83	0	1	9996	C	6	Rain
521	1095	16	2013	2013-04-16	2013-04-16	42	0	1	9996	C	6	Rain
522	1096	16	2013	2013-04-19	2013-04-19	27	0	1	9999	S	6	Rain
523	1099	16	2013	2013-04-14	2013-04-14	65	0	1	9996	C	6	Rain
524	1100	16	2013	2013-04-20	2013-04-20	30	0	1	9997	P	6	Rain
525	1101	16	2013	2013-04-18	2013-04-18	39	1	1	4222	N	6	Rain
526	1102	16	2013	2013-04-15	2013-04-15	33	1	1	4123	C	6	Rain
527	1104	16	2013	2013-04-14	2013-04-14	7	0	1	9997	S	6	Rain
528	1105	16	2013	2013-04-19	2013-04-19	7	0	1	9999	S	6	Rain
529	1106	16	2013	2013-04-15	2013-04-15	6	1	1	9997	S	6	Rain
530	1110	16	2013	2013-04-15	2013-04-15	7	1	1	9997	C	6	Rain
531	1111	16	2013	2013-04-15	2013-04-15	4	1	1	9999	S	6	Rain
532	1114	16	2013	2013-04-16	2013-04-16	5	0	1	9998	C	6	Rain
533	1115	16	2013	2013-04-16	2013-04-16	13	1	1	9999	S	6	Rain
534	1116	16	2013	2013-04-19	2013-04-19	10	1	1	9997	S	6	Rain
535	1117	16	2013	2013-04-16	2013-04-16	10	1	1	9997	C	6	Rain
536	1118	16	2013	2013-04-20	2013-04-20	11	0	1	9997	E	6	Rain
537	1122	16	2013	2013-04-19	2013-04-19	15	0	1	9997	C	6	Rain
538	1123	16	2013	2013-04-15	2013-04-15	15	1	1	9997	C	6	Rain
539	1125	17	2013	2013-04-27	2013-04-27	79	0	1	9995	C	6	Rain
540	1126	17	2013	2013-04-25	2013-04-25	51	0	1	4221	C	6	Rain
541	1127	17	2013	2013-04-27	2013-04-27	48	0	1	2226	C	6	Rain
542	1129	17	2013	2013-04-22	2013-04-22	29	0	1	9999	S	6	Rain
543	1130	17	2013	2013-04-22	2013-04-22	30	0	1	9999	C	6	Rain
544	1131	17	2013	2013-04-27	2013-04-27	30	1	1	8321	C	6	Rain
545	1132	17	2013	2013-04-21	2013-04-21	5	1	1	9997	C	6	Rain
546	1133	17	2013	2013-04-25	2013-04-25	4	1	1	9998	C	6	Rain
547	1134	17	2013	2013-04-25	2013-04-25	6	0	1	9997	C	6	Rain
548	1136	17	2013	2013-04-24	2013-04-24	5	0	1	9998	C	6	Rain
549	1138	17	2013	2013-04-22	2013-04-22	4	1	1	9997	C	6	Rain
550	1139	17	2013	2013-04-26	2013-04-26	4	1	1	9998	C	6	Rain
551	1140	17	2013	2013-04-27	2013-04-27	9	0	1	9998	C	6	Rain
552	1141	17	2013	2013-04-22	2013-04-22	9	0	1	9997	C	6	Rain
553	1142	17	2013	2013-04-23	2013-04-23	8	1	1	9997	S	6	Rain
554	1145	17	2013	2013-04-24	2013-04-24	9	0	1	9997	C	6	Rain
555	1148	18	2013	2013-05-04	2013-05-04	21	1	1	9997	C	6	Rain
556	1150	18	2013	2013-05-03	2013-05-03	41	1	1	4123	C	6	Rain
557	1151	18	2013	2013-05-01	2013-05-01	49	0	1	9996	C	6	Rain
558	1152	18	2013	2013-05-02	2013-05-02	34	0	1	9999	S	6	Rain
559	1154	18	2013	2013-05-02	2013-05-02	5	0	1	9998	P	6	Rain
560	1159	18	2013	2013-05-03	2013-05-03	6	1	1	9998	P	6	Rain
561	1161	18	2013	2013-04-29	2013-04-29	1	0	1	9999	S	6	Rain
562	1162	18	2013	2013-04-30	2013-04-30	1	1	1	9999	S	6	Rain
563	1163	18	2013	2013-05-01	2013-05-01	4	0	1	9997	S	6	Rain
564	1164	18	2013	2013-05-03	2013-05-03	7	1	1	9997	S	6	Rain
565	1166	18	2013	2013-04-30	2013-04-30	11	1	1	9997	C	6	Rain
566	1167	18	2013	2013-04-29	2013-04-29	10	1	1	9997	C	6	Rain
567	1168	18	2013	2013-05-03	2013-05-03	13	0	1	9997	C	6	Rain
568	1169	18	2013	2013-04-30	2013-04-30	12	1	1	9997	C	6	Rain
569	1172	18	2013	2013-05-02	2013-05-02	17	0	1	9997	C	6	Rain
570	1173	18	2013	2013-05-04	2013-05-04	16	1	1	9997	C	6	Rain
571	1174	18	2013	2013-05-02	2013-05-02	15	1	1	9997	C	6	Rain
572	1175	18	2013	2013-05-03	2013-05-03	15	1	1	9997	E	6	Rain
573	1176	18	2013	2013-05-04	2013-05-04	14	1	1	9997	C	6	Rain
574	1177	18	2013	2013-04-30	2013-04-30	14	1	1	9997	C	6	Rain
575	1178	19	2013	2013-05-11	2013-05-11	25	1	1	9997	C	6	Rain
576	1184	19	2013	2013-05-11	2013-05-11	8	0	1	9997	C	6	Rain
577	1185	19	2013	2013-05-09	2013-05-09	6	0	1	9998	C	6	Rain
578	1186	19	2013	2013-05-09	2013-05-09	5	0	1	9997	S	6	Rain
579	1187	19	2013	2013-05-06	2013-05-06	5	0	1	9997	C	6	Rain
580	1189	19	2013	2013-05-06	2013-05-06	6	0	1	9997	S	6	Rain
581	1190	19	2013	2013-05-11	2013-05-11	5	0	1	9997	C	6	Rain
582	1191	19	2013	2013-05-08	2013-05-08	2	0	1	9997	C	6	Rain
583	1193	19	2013	2013-05-07	2013-05-07	8	1	1	9997	C	6	Rain
584	1194	19	2013	2013-05-10	2013-05-10	7	1	1	9997	S	6	Rain
585	1195	19	2013	2013-05-07	2013-05-07	16	0	1	9997	C	6	Rain
586	1197	19	2013	2013-05-09	2013-05-09	13	0	1	9997	S	6	Rain
587	1199	2	2013	2013-01-12	2013-01-12	25	1	1	9155	C	6	Dry
588	1200	2	2013	2013-01-06	2013-01-06	24	0	1	9999	C	6	Dry
589	1201	2	2013	2013-01-07	2013-01-07	59	1	1	9995	C	6	Dry
590	1202	2	2013	2013-01-06	2013-01-06	33	1	1	5162	E	6	Dry
591	1206	2	2013	2013-01-11	2013-01-11	72	0	1	9996	C	6	Dry
592	1212	2	2013	2013-01-10	2013-01-10	28	0	1	9996	S	6	Dry
593	1216	2	2013	2013-01-06	2013-01-06	4	0	1	9997	S	6	Dry
594	1218	2	2013	2013-01-11	2013-01-11	6	0	1	9997	S	6	Dry
595	1220	2	2013	2013-01-09	2013-01-09	8	0	1	9997	C	6	Dry
596	1221	2	2013	2013-01-12	2013-01-12	5	1	1	9996	C	6	Dry
597	1224	2	2013	2013-01-09	2013-01-09	4	0	1	9998	E	6	Dry
598	1226	2	2013	2013-01-11	2013-01-11	10	1	1	9997	E	6	Dry
599	1229	2	2013	2013-01-12	2013-01-12	10	0	1	9997	C	6	Dry
600	1232	2	2013	2013-01-08	2013-01-08	12	1	1	9999	S	6	Dry
601	1235	2	2013	2013-01-10	2013-01-10	8	1	2	9997	C	6	Dry
602	1236	2	2013	2013-01-10	2013-01-10	7	1	1	9997	S	6	Dry
603	1240	2	2013	2013-01-06	2013-01-06	14	1	1	9997	C	6	Dry
604	1242	2	2013	2013-01-09	2013-01-09	13	0	1	9997	C	6	Dry
605	1243	20	2013	2013-05-13	2013-05-13	24	0	1	5149	C	6	Rain
606	1244	20	2013	2013-05-13	2013-05-13	20	1	1	9997	C	6	Rain
607	1245	20	2013	2013-05-13	2013-05-13	19	1	1	5149	C	6	Rain
608	1246	20	2013	2013-05-14	2013-05-14	20	0	1	9997	C	6	Rain
609	1247	20	2013	2013-05-12	2013-05-12	47	1	1	5220	C	6	Rain
610	1251	20	2013	2013-05-16	2013-05-16	37	0	1	4123	C	6	Rain
611	1252	20	2013	2013-05-16	2013-05-16	8	1	1	9997	S	6	Rain
612	1253	20	2013	2013-05-12	2013-05-12	7	0	1	9997	S	6	Rain
613	1255	20	2013	2013-05-16	2013-05-16	5	0	1	9998	C	6	Rain
614	1256	20	2013	2013-05-15	2013-05-15	6	0	1	9997	S	6	Rain
615	1257	20	2013	2013-05-13	2013-05-13	4	0	1	9999	S	6	Rain
616	1258	20	2013	2013-05-16	2013-05-16	7	0	1	9997	S	6	Rain
617	1260	20	2013	2013-05-13	2013-05-13	6	0	1	9998	C	6	Rain
618	1261	20	2013	2013-05-17	2013-05-17	1	1	1	9997	C	6	Rain
619	1262	20	2013	2013-05-15	2013-05-15	8	1	1	9998	C	6	Rain
620	1263	20	2013	2013-05-17	2013-05-17	5	1	1	9998	C	6	Rain
621	1264	20	2013	2013-05-13	2013-05-13	6	1	1	9998	C	6	Rain
622	1266	20	2013	2013-05-13	2013-05-13	10	0	1	9998	E	6	Rain
623	1267	20	2013	2013-05-18	2013-05-18	9	0	1	9998	C	6	Rain
624	1268	20	2013	2013-05-17	2013-05-17	12	1	1	9997	C	6	Rain
625	1269	20	2013	2013-05-16	2013-05-16	10	0	1	9997	E	6	Rain
626	1270	20	2013	2013-05-12	2013-05-12	13	0	1	9997	C	6	Rain
627	1271	20	2013	2013-05-18	2013-05-18	8	1	1	9998	C	6	Rain
628	1272	20	2013	2013-05-13	2013-05-13	17	1	1	9997	E	6	Rain
629	1273	20	2013	2013-05-13	2013-05-13	17	0	1	9997	C	6	Rain
630	1274	20	2013	2013-05-17	2013-05-17	14	1	1	9997	N	6	Rain
631	1279	21	2013	2013-05-21	2013-05-21	25	1	1	9999	N	6	Rain
632	1280	21	2013	2013-05-23	2013-05-23	21	0	1	9996	C	6	Rain
633	1281	21	2013	2013-05-19	2013-05-19	29	0	1	9999	S	6	Rain
634	1282	21	2013	2013-05-24	2013-05-24	52	0	1	9996	C	6	Rain
635	1285	21	2013	2013-05-20	2013-05-20	28	1	1	9111	C	6	Rain
636	1286	21	2013	2013-05-23	2013-05-23	1	1	1	9998	C	6	Rain
637	1287	21	2013	2013-05-22	2013-05-22	9	0	1	9998	C	6	Rain
638	1288	21	2013	2013-05-23	2013-05-23	7	0	1	9997	C	6	Rain
639	1289	21	2013	2013-05-25	2013-05-25	3	0	1	9998	C	6	Rain
640	1290	21	2013	2013-05-22	2013-05-22	1	1	1	9999	S	6	Rain
641	1291	21	2013	2013-05-24	2013-05-24	1	0	1	9999	S	6	Rain
642	1292	21	2013	2013-05-21	2013-05-21	8	1	1	9999	S	6	Rain
643	1293	21	2013	2013-05-20	2013-05-20	4	0	1	9998	C	6	Rain
644	1295	21	2013	2013-05-19	2013-05-19	11	0	1	9997	C	6	Rain
645	1296	21	2013	2013-05-21	2013-05-21	13	1	1	9997	C	6	Rain
646	1297	21	2013	2013-05-25	2013-05-25	9	1	1	9997	S	6	Rain
647	1298	21	2013	2013-05-24	2013-05-24	12	1	1	9999	S	6	Rain
648	1299	21	2013	2013-05-22	2013-05-22	8	0	1	9997	C	6	Rain
649	1300	21	2013	2013-05-25	2013-05-25	11	0	1	9997	C	6	Rain
650	1301	21	2013	2013-05-25	2013-05-25	12	1	1	9997	C	6	Rain
651	1305	21	2013	2013-05-25	2013-05-25	14	1	1	9997	S	6	Rain
652	1306	21	2013	2013-05-25	2013-05-25	13	0	1	9997	S	6	Rain
653	1308	22	2013	2013-06-01	2013-06-01	18	0	1	9997	S	6	Dry
654	1309	22	2013	2013-05-26	2013-05-26	44	0	1	9996	C	6	Rain
655	1312	22	2013	2013-05-31	2013-05-31	30	0	1	9999	S	6	Rain
656	1313	22	2013	2013-05-29	2013-05-29	33	0	1	9996	C	6	Rain
657	1317	22	2013	2013-05-27	2013-05-27	9	0	1	9997	C	6	Rain
658	1318	22	2013	2013-05-28	2013-05-28	5	1	1	9998	E	6	Rain
659	1319	22	2013	2013-06-01	2013-06-01	3	1	1	9997	C	6	Dry
660	1321	22	2013	2013-05-29	2013-05-29	3	0	1	9998	C	6	Rain
661	1323	22	2013	2013-05-28	2013-05-28	12	0	1	9997	C	6	Rain
662	1324	22	2013	2013-05-30	2013-05-30	11	1	1	9997	S	6	Rain
663	1325	22	2013	2013-05-27	2013-05-27	16	1	1	9997	S	6	Rain
664	1326	22	2013	2013-05-27	2013-05-27	15	0	1	9997	S	6	Rain
665	1327	22	2013	2013-05-31	2013-05-31	14	0	1	9997	E	6	Rain
666	1328	23	2013	2013-06-02	2013-06-02	21	0	1	9996	C	6	Dry
667	1329	23	2013	2013-06-05	2013-06-05	22	0	1	9996	C	6	Dry
668	1330	23	2013	2013-06-03	2013-06-03	20	1	1	9997	C	6	Dry
669	1332	23	2013	2013-06-08	2013-06-08	32	1	1	4222	C	6	Dry
670	1334	23	2013	2013-06-04	2013-06-04	64	1	1	9999	C	6	Dry
671	1336	23	2013	2013-06-06	2013-06-06	39	1	1	2221	C	6	Dry
672	1338	23	2013	2013-06-06	2013-06-06	28	1	1	9995	C	6	Dry
673	1339	23	2013	2013-06-05	2013-06-05	9	1	1	9997	C	6	Dry
674	1341	23	2013	2013-06-08	2013-06-08	8	1	1	9997	C	6	Dry
675	1342	23	2013	2013-06-04	2013-06-04	5	1	1	9997	S	6	Dry
676	1343	23	2013	2013-06-02	2013-06-02	1	0	1	9999	S	6	Dry
677	1345	23	2013	2013-06-06	2013-06-06	4	0	1	9997	S	6	Dry
678	1347	23	2013	2013-06-02	2013-06-02	3	1	1	9999	S	6	Dry
679	1348	23	2013	2013-06-03	2013-06-03	13	1	1	9997	C	6	Dry
680	1349	23	2013	2013-06-03	2013-06-03	12	1	1	9997	S	6	Dry
681	1350	23	2013	2013-06-05	2013-06-05	8	1	1	9997	S	6	Dry
682	1351	23	2013	2013-06-03	2013-06-03	7	1	1	9997	C	6	Dry
683	1352	24	2013	2013-06-13	2013-06-13	28	1	1	4190	C	6	Dry
684	1353	24	2013	2013-06-13	2013-06-13	23	1	1	9950	C	6	Dry
685	1354	24	2013	2013-06-11	2013-06-11	36	1	1	9114	C	6	Dry
686	1355	24	2013	2013-06-09	2013-06-09	62	1	1	9999	C	6	Dry
687	1356	24	2013	2013-06-14	2013-06-14	62	0	1	9999	S	6	Dry
688	1358	24	2013	2013-06-13	2013-06-13	40	0	1	5220	C	6	Dry
689	1359	24	2013	2013-06-09	2013-06-09	44	0	1	9222	C	6	Dry
690	1360	24	2013	2013-06-14	2013-06-14	36	0	1	9996	C	6	Dry
691	1361	24	2013	2013-06-09	2013-06-09	31	0	1	9996	C	6	Dry
692	1362	24	2013	2013-06-15	2013-06-15	32	0	1	9996	C	6	Dry
693	1363	24	2013	2013-06-09	2013-06-09	49	1	1	9950	C	6	Dry
694	1364	24	2013	2013-06-09	2013-06-09	45	0	1	4190	C	6	Dry
695	1366	24	2013	2013-06-15	2013-06-15	42	1	1	9999	S	6	Dry
696	1368	24	2013	2013-06-14	2013-06-14	7	1	1	9997	S	6	Dry
697	1369	24	2013	2013-06-15	2013-06-15	1	1	1	9999	S	6	Dry
698	1370	24	2013	2013-06-12	2013-06-12	4	1	1	9997	C	6	Dry
699	1372	24	2013	2013-06-09	2013-06-09	3	0	1	9996	C	6	Dry
700	1373	24	2013	2013-06-12	2013-06-12	2	0	1	9998	C	6	Dry
701	1375	24	2013	2013-06-09	2013-06-09	11	0	1	9997	S	6	Dry
702	1377	24	2013	2013-06-10	2013-06-10	13	0	1	9997	C	6	Dry
703	1378	24	2013	2013-06-11	2013-06-11	8	0	1	9997	S	6	Dry
704	1379	24	2013	2013-06-15	2013-06-15	7	0	1	9998	C	6	Dry
705	1380	24	2013	2013-06-11	2013-06-11	17	1	1	9997	C	6	Dry
706	1381	24	2013	2013-06-10	2013-06-10	15	1	1	9997	E	6	Dry
707	1383	25	2013	2013-06-19	2013-06-19	24	0	1	9997	C	6	Dry
708	1384	25	2013	2013-06-20	2013-06-20	50	1	1	2222	C	6	Dry
709	1385	25	2013	2013-06-19	2013-06-19	79	0	1	9996	C	6	Dry
710	1386	25	2013	2013-06-17	2013-06-17	67	0	1	9999	S	6	Dry
711	1387	25	2013	2013-06-18	2013-06-18	29	1	1	9999	S	6	Dry
712	1388	25	2013	2013-06-18	2013-06-18	7	0	1	9997	C	6	Dry
713	1389	25	2013	2013-06-19	2013-06-19	4	1	1	9997	S	6	Dry
714	1390	25	2013	2013-06-18	2013-06-18	3	0	1	9998	C	6	Dry
715	1392	25	2013	2013-06-18	2013-06-18	9	1	1	9997	S	6	Dry
716	1393	25	2013	2013-06-20	2013-06-20	14	0	1	9997	S	6	Dry
717	1395	25	2013	2013-06-19	2013-06-19	17	1	1	9999	S	6	Dry
718	1396	25	2013	2013-06-22	2013-06-22	15	1	1	9997	P	6	Dry
719	1397	25	2013	2013-06-20	2013-06-20	14	1	1	9997	C	6	Dry
720	1398	25	2013	2013-06-21	2013-06-21	13	1	1	9997	P	6	Dry
721	1399	26	2013	2013-06-29	2013-06-29	22	1	1	5162	P	6	Dry
722	1401	26	2013	2013-06-24	2013-06-24	25	0	1	4222	C	6	Dry
723	1402	26	2013	2013-06-26	2013-06-26	42	0	1	9996	C	6	Dry
724	1403	26	2013	2013-06-24	2013-06-24	34	0	1	9999	S	6	Dry
725	1405	26	2013	2013-06-23	2013-06-23	41	0	1	9996	C	6	Dry
726	1407	26	2013	2013-06-24	2013-06-24	36	0	1	2226	C	6	Dry
727	1408	26	2013	2013-06-25	2013-06-25	44	0	1	9999	S	6	Dry
728	1413	26	2013	2013-06-24	2013-06-24	5	1	1	9997	S	6	Dry
729	1414	26	2013	2013-06-24	2013-06-24	10	0	1	9997	S	6	Dry
730	1418	26	2013	2013-06-28	2013-06-28	15	1	1	9997	S	6	Dry
731	1420	26	2013	2013-06-29	2013-06-29	14	1	1	9997	C	6	Dry
732	1421	26	2013	2013-06-23	2013-06-23	14	1	1	9999	S	6	Dry
733	1423	27	2013	2013-07-05	2013-07-05	18	1	1	4222	C	6	Dry
734	1424	27	2013	2013-07-05	2013-07-05	23	1	1	5341	C	6	Dry
735	1425	27	2013	2013-07-03	2013-07-03	19	1	1	9997	C	6	Dry
736	1427	27	2013	2013-07-01	2013-07-01	47	1	1	9999	S	6	Dry
737	1428	27	2013	2013-07-04	2013-07-04	59	1	1	9132	C	6	Dry
738	1429	27	2013	2013-07-01	2013-07-01	6	0	1	9997	S	6	Dry
739	1430	27	2013	2013-07-01	2013-07-01	8	1	1	9997	C	6	Dry
740	1431	27	2013	2013-07-03	2013-07-03	4	0	1	9997	C	6	Dry
741	1433	27	2013	2013-07-02	2013-07-02	6	0	1	9997	C	6	Dry
742	1434	27	2013	2013-07-02	2013-07-02	6	0	1	9997	S	6	Dry
743	1435	27	2013	2013-07-05	2013-07-05	6	0	1	9997	S	6	Dry
744	1437	27	2013	2013-07-01	2013-07-01	6	0	1	9997	S	6	Dry
745	1441	27	2013	2013-06-30	2013-06-30	7	0	1	9997	S	6	Dry
746	1444	28	2013	2013-07-08	2013-07-08	22	1	1	9999	S	6	Dry
747	1445	28	2013	2013-07-13	2013-07-13	2	1	1	9999	S	6	Dry
748	1446	28	2013	2013-07-13	2013-07-13	19	1	1	9997	S	6	Dry
749	1449	28	2013	2013-07-07	2013-07-07	36	0	1	9996	C	6	Dry
750	1450	28	2013	2013-07-13	2013-07-13	40	0	1	5220	C	6	Dry
751	1451	28	2013	2013-07-08	2013-07-08	29	0	1	9996	C	6	Dry
752	1457	28	2013	2013-07-08	2013-07-08	13	1	1	9997	S	6	Dry
753	1459	28	2013	2013-07-12	2013-07-12	16	1	3	9997	C	6	Dry
754	1460	28	2013	2013-07-13	2013-07-13	16	1	1	9997	S	6	Dry
755	1462	28	2013	2013-07-09	2013-07-09	14	1	1	9997	C	6	Dry
756	1463	28	2013	2013-07-10	2013-07-10	14	1	1	9997	S	6	Dry
757	1465	29	2013	2013-07-14	2013-07-14	56	0	1	9996	C	6	Dry
758	1466	29	2013	2013-07-17	2013-07-17	43	0	1	9999	S	6	Dry
759	1469	29	2013	2013-07-19	2013-07-19	8	0	1	9997	C	6	Dry
760	1470	29	2013	2013-07-18	2013-07-18	8	1	2	9997	C	6	Dry
761	1471	29	2013	2013-07-16	2013-07-16	7	1	1	9997	C	6	Dry
762	1472	29	2013	2013-07-16	2013-07-16	1	1	1	9999	S	6	Dry
763	1473	29	2013	2013-07-20	2013-07-20	5	0	1	9997	S	6	Dry
764	1474	29	2013	2013-07-19	2013-07-19	3	0	1	9997	S	6	Dry
765	1475	29	2013	2013-07-17	2013-07-17	3	1	1	9998	C	6	Dry
766	1476	29	2013	2013-07-20	2013-07-20	8	1	1	9997	C	6	Dry
767	1477	29	2013	2013-07-14	2013-07-14	5	0	1	9999	S	6	Dry
768	1478	29	2013	2013-07-19	2013-07-19	9	0	1	9997	S	6	Dry
769	1480	29	2013	2013-07-15	2013-07-15	16	0	1	9997	S	6	Dry
770	1481	29	2013	2013-07-19	2013-07-19	16	1	1	9997	P	6	Dry
771	1482	29	2013	2013-07-14	2013-07-14	15	0	1	9997	S	6	Dry
772	1489	3	2013	2013-01-13	2013-01-13	20	1	1	9999	C	6	Dry
773	1490	3	2013	2013-01-16	2013-01-16	58	1	1	9999	C	6	Dry
774	1493	3	2013	2013-01-18	2013-01-18	57	1	1	8331	C	6	Dry
775	1495	3	2013	2013-01-16	2013-01-16	67	1	1	9999	S	6	Dry
776	1496	3	2013	2013-01-14	2013-01-14	53	1	1	9995	C	6	Dry
777	1505	3	2013	2013-01-16	2013-01-16	31	0	1	9997	E	6	Dry
778	1506	3	2013	2013-01-15	2013-01-15	63	1	1	9995	C	6	Dry
779	1507	3	2013	2013-01-17	2013-01-17	35	1	1	9132	C	6	Dry
780	1508	3	2013	2013-01-18	2013-01-18	33	1	1	9999	S	6	Dry
781	1512	3	2013	2013-01-18	2013-01-18	8	1	1	9998	C	6	Dry
782	1513	3	2013	2013-01-13	2013-01-13	6	1	1	9999	S	6	Dry
783	1515	3	2013	2013-01-18	2013-01-18	6	0	1	9997	S	6	Dry
784	1517	3	2013	2013-01-15	2013-01-15	5	1	1	9997	C	6	Dry
785	1518	3	2013	2013-01-16	2013-01-16	4	1	1	9999	S	6	Dry
786	1520	3	2013	2013-01-17	2013-01-17	9	1	1	9998	C	6	Dry
787	1521	3	2013	2013-01-13	2013-01-13	8	0	1	9998	C	6	Dry
788	1522	3	2013	2013-01-17	2013-01-17	7	1	1	9997	C	6	Dry
789	1523	3	2013	2013-01-16	2013-01-16	6	1	1	9997	C	6	Dry
790	1524	3	2013	2013-01-17	2013-01-17	3	0	1	9999	C	6	Dry
791	1526	3	2013	2013-01-19	2013-01-19	7	1	1	9997	S	6	Dry
792	1530	3	2013	2013-01-16	2013-01-16	10	0	1	9997	S	6	Dry
793	1532	3	2013	2013-01-19	2013-01-19	11	0	1	9997	E	6	Dry
794	1533	3	2013	2013-01-13	2013-01-13	7	1	1	9997	E	6	Dry
795	1534	3	2013	2013-01-19	2013-01-19	7	0	1	9998	C	6	Dry
796	1536	3	2013	2013-01-16	2013-01-16	11	1	1	9997	C	6	Dry
797	1537	3	2013	2013-01-18	2013-01-18	14	1	1	9997	S	6	Dry
798	1538	3	2013	2013-01-15	2013-01-15	16	0	1	9997	S	6	Dry
799	1539	3	2013	2013-01-15	2013-01-15	14	1	1	9997	S	6	Dry
800	1540	3	2013	2013-01-15	2013-01-15	14	1	1	9997	C	6	Dry
801	1541	30	2013	2013-07-22	2013-07-22	18	0	1	9997	S	6	Dry
802	1542	30	2013	2013-07-22	2013-07-22	23	0	1	2414	C	6	Dry
803	1543	30	2013	2013-07-24	2013-07-24	19	0	1	9997	S	6	Dry
804	1547	30	2013	2013-07-27	2013-07-27	37	1	1	8322	C	6	Dry
805	1550	30	2013	2013-07-22	2013-07-22	8	0	1	9997	C	6	Dry
806	1551	30	2013	2013-07-23	2013-07-23	8	1	1	9997	C	6	Dry
807	1552	30	2013	2013-07-25	2013-07-25	2	1	1	9997	C	6	Dry
808	1554	30	2013	2013-07-21	2013-07-21	12	1	1	9997	S	6	Dry
809	1555	30	2013	2013-07-26	2013-07-26	12	1	1	9997	S	6	Dry
810	1557	30	2013	2013-07-21	2013-07-21	13	1	1	9997	C	6	Dry
811	1558	31	2013	2013-08-02	2013-08-02	20	1	1	4121	C	6	Dry
812	1559	31	2013	2013-08-03	2013-08-03	23	1	1	2143	C	6	Dry
813	1560	31	2013	2013-07-29	2013-07-29	31	1	1	9999	S	6	Dry
814	1562	31	2013	2013-07-28	2013-07-28	52	0	1	9996	C	6	Dry
815	1565	31	2013	2013-08-02	2013-08-02	7	0	1	9997	S	6	Dry
816	1566	31	2013	2013-08-02	2013-08-02	5	0	1	9997	S	6	Dry
817	1567	31	2013	2013-08-01	2013-08-01	11	0	1	9997	S	6	Dry
818	1568	31	2013	2013-08-03	2013-08-03	10	0	1	9997	C	6	Dry
819	1569	31	2013	2013-07-31	2013-07-31	10	1	1	9997	C	6	Dry
820	1572	31	2013	2013-07-30	2013-07-30	16	1	1	9997	C	6	Dry
821	1575	32	2013	2013-08-05	2013-08-05	9	0	1	9997	S	6	Dry
822	1576	32	2013	2013-08-04	2013-08-04	5	0	1	9997	S	6	Dry
823	1577	32	2013	2013-08-06	2013-08-06	8	0	1	9997	S	6	Dry
824	1578	32	2013	2013-08-10	2013-08-10	6	0	1	9997	C	6	Dry
825	1579	32	2013	2013-08-07	2013-08-07	1	0	1	9998	S	6	Dry
826	1580	32	2013	2013-08-09	2013-08-09	4	0	1	9997	C	6	Dry
827	1581	32	2013	2013-08-05	2013-08-05	7	0	1	9997	C	6	Dry
828	1582	32	2013	2013-08-09	2013-08-09	7	1	1	9999	S	6	Dry
829	1583	32	2013	2013-08-04	2013-08-04	4	1	1	9997	C	6	Dry
830	1585	32	2013	2013-08-10	2013-08-10	12	0	1	9997	C	6	Dry
831	1587	32	2013	2013-08-06	2013-08-06	12	0	1	9997	S	6	Dry
832	1591	33	2013	2013-08-16	2013-08-16	70	0	1	9999	S	6	Dry
833	1594	33	2013	2013-08-17	2013-08-17	5	1	1	9998	C	6	Dry
834	1595	33	2013	2013-08-12	2013-08-12	10	1	1	9997	S	6	Dry
835	1597	33	2013	2013-08-17	2013-08-17	12	1	1	9997	C	6	Dry
836	1600	34	2013	2013-08-19	2013-08-19	28	1	1	1419	C	6	Dry
837	1601	34	2013	2013-08-18	2013-08-18	38	1	1	4190	C	6	Dry
838	1602	34	2013	2013-08-22	2013-08-22	72	1	1	5220	C	6	Dry
839	1603	34	2013	2013-08-18	2013-08-18	59	1	1	9996	C	6	Dry
840	1605	34	2013	2013-08-22	2013-08-22	89	1	1	9995	C	6	Dry
841	1606	34	2013	2013-08-24	2013-08-24	62	1	1	7121	C	6	Dry
842	1607	34	2013	2013-08-19	2013-08-19	69	0	1	9950	C	6	Dry
843	1608	34	2013	2013-08-22	2013-08-22	44	1	1	4222	C	6	Dry
844	1610	34	2013	2013-08-22	2013-08-22	28	1	1	4222	C	6	Dry
845	1611	34	2013	2013-08-23	2013-08-23	7	0	1	9997	C	6	Dry
846	1612	34	2013	2013-08-19	2013-08-19	1	1	1	9998	C	6	Dry
847	1614	34	2013	2013-08-18	2013-08-18	6	0	1	9997	S	6	Dry
848	1615	34	2013	2013-08-19	2013-08-19	2	0	1	9996	C	6	Dry
849	1616	34	2013	2013-08-24	2013-08-24	9	1	1	9998	C	6	Dry
850	1617	34	2013	2013-08-19	2013-08-19	5	1	1	9997	S	6	Dry
851	1618	34	2013	2013-08-18	2013-08-18	12	0	1	9997	C	6	Dry
852	1619	35	2013	2013-08-31	2013-08-31	79	1	1	9995	C	6	Dry
853	1620	35	2013	2013-08-29	2013-08-29	59	0	1	9996	C	6	Dry
854	1622	35	2013	2013-08-31	2013-08-31	2	0	1	9998	C	6	Dry
855	1623	35	2013	2013-08-26	2013-08-26	2	1	1	9997	E	6	Dry
856	1624	35	2013	2013-08-26	2013-08-26	2	0	1	9998	C	6	Dry
857	1625	35	2013	2013-08-25	2013-08-25	10	1	1	9999	S	6	Dry
858	1626	35	2013	2013-08-26	2013-08-26	4	0	1	9997	S	6	Dry
859	1627	35	2013	2013-08-26	2013-08-26	17	1	1	9997	C	6	Dry
860	1628	36	2013	2013-09-04	2013-09-04	27	0	1	9996	C	6	Dry
861	1629	36	2013	2013-09-01	2013-09-01	22	1	1	9333	C	6	Dry
862	1631	36	2013	2013-09-05	2013-09-05	13	0	1	9997	S	6	Dry
863	1633	36	2013	2013-09-03	2013-09-03	7	0	1	9997	C	6	Dry
864	1634	36	2013	2013-09-01	2013-09-01	10	1	1	9997	C	6	Dry
865	1637	36	2013	2013-09-04	2013-09-04	14	0	1	9999	S	6	Dry
866	1640	37	2013	2013-09-13	2013-09-13	37	1	1	9314	C	6	Dry
867	1641	37	2013	2013-09-11	2013-09-11	6	1	1	9999	S	6	Dry
868	1642	37	2013	2013-09-10	2013-09-10	11	1	1	9998	C	6	Dry
869	1643	37	2013	2013-09-12	2013-09-12	9	0	1	9998	C	6	Dry
870	1644	37	2013	2013-09-10	2013-09-10	10	1	1	9997	P	6	Dry
871	1647	38	2013	2013-09-20	2013-09-20	25	1	1	1419	C	6	Dry
872	1649	38	2013	2013-09-18	2013-09-18	44	0	1	9999	S	6	Dry
873	1650	38	2013	2013-09-15	2013-09-15	42	1	1	8322	C	6	Dry
874	1651	38	2013	2013-09-15	2013-09-15	3	1	1	9998	C	6	Dry
875	1652	38	2013	2013-09-21	2013-09-21	2	0	1	9998	P	6	Dry
876	1653	38	2013	2013-09-15	2013-09-15	10	0	1	9997	E	6	Dry
877	1654	39	2013	2013-09-22	2013-09-22	5	0	1	9997	C	6	Dry
878	1655	39	2013	2013-09-24	2013-09-24	2	0	1	9997	C	6	Dry
879	1656	39	2013	2013-09-26	2013-09-26	8	0	1	9997	C	6	Dry
880	1657	4	2013	2013-01-23	2013-01-23	25	1	1	9133	C	6	Dry
881	1658	4	2013	2013-01-26	2013-01-26	26	0	1	1419	C	6	Dry
882	1659	4	2013	2013-01-23	2013-01-23	23	1	1	9999	C	6	Dry
883	1660	4	2013	2013-01-25	2013-01-25	21	1	1	9999	S	6	Dry
884	1661	4	2013	2013-01-25	2013-01-25	18	1	1	9997	S	6	Dry
885	1662	4	2013	2013-01-25	2013-01-25	19	1	1	9997	S	6	Dry
886	1665	4	2013	2013-01-22	2013-01-22	62	0	1	9995	C	6	Dry
887	1666	4	2013	2013-01-23	2013-01-23	68	0	1	9996	E	6	Dry
888	1668	4	2013	2013-01-25	2013-01-25	46	0	1	9999	S	6	Dry
889	1669	4	2013	2013-01-20	2013-01-20	36	0	1	9999	E	6	Dry
890	1674	4	2013	2013-01-22	2013-01-22	37	0	1	9999	C	6	Dry
891	1682	4	2013	2013-01-21	2013-01-21	9	1	1	9997	C	6	Dry
892	1683	4	2013	2013-01-21	2013-01-21	6	0	1	9999	C	6	Dry
893	1684	4	2013	2013-01-20	2013-01-20	7	1	1	9999	S	6	Dry
894	1686	4	2013	2013-01-20	2013-01-20	6	0	1	9998	C	6	Dry
895	1687	4	2013	2013-01-20	2013-01-20	5	0	1	9999	S	6	Dry
896	1689	4	2013	2013-01-23	2013-01-23	5	0	1	9997	C	6	Dry
897	1690	4	2013	2013-01-20	2013-01-20	4	0	1	9998	C	6	Dry
898	1691	4	2013	2013-01-23	2013-01-23	7	0	1	9997	C	6	Dry
899	1692	4	2013	2013-01-21	2013-01-21	8	1	1	9997	C	6	Dry
900	1693	4	2013	2013-01-20	2013-01-20	6	1	1	9997	S	6	Dry
901	1695	4	2013	2013-01-25	2013-01-25	5	0	1	9997	S	6	Dry
902	1697	4	2013	2013-01-26	2013-01-26	9	1	1	9998	C	6	Dry
903	1701	4	2013	2013-01-21	2013-01-21	11	0	1	9997	E	6	Dry
904	1702	4	2013	2013-01-24	2013-01-24	18	0	1	9997	C	6	Dry
905	1703	4	2013	2013-01-21	2013-01-21	10	1	1	9997	S	6	Dry
906	1704	4	2013	2013-01-20	2013-01-20	12	1	1	9997	C	6	Dry
907	1705	4	2013	2013-01-25	2013-01-25	11	0	1	9998	E	6	Dry
908	1706	4	2013	2013-01-24	2013-01-24	10	0	1	9997	E	6	Dry
909	1708	4	2013	2013-01-26	2013-01-26	12	1	1	9997	C	6	Dry
910	1709	4	2013	2013-01-25	2013-01-25	7	0	1	9997	C	6	Dry
911	1710	4	2013	2013-01-26	2013-01-26	8	1	1	9998	E	6	Dry
912	1711	4	2013	2013-01-22	2013-01-22	17	0	1	9997	C	6	Dry
913	1712	4	2013	2013-01-20	2013-01-20	17	1	1	9997	S	6	Dry
914	1713	4	2013	2013-01-25	2013-01-25	16	0	1	9997	C	6	Dry
915	1714	4	2013	2013-01-23	2013-01-23	15	1	1	9997	E	6	Dry
916	1716	4	2013	2013-01-25	2013-01-25	14	1	1	9997	E	6	Dry
917	1718	4	2013	2013-01-25	2013-01-25	13	1	1	9997	C	6	Dry
918	1719	4	2013	2013-01-23	2013-01-23	13	1	1	9997	E	6	Dry
919	1720	4	2013	2013-01-24	2013-01-24	13	0	1	9997	C	6	Dry
920	1721	4	2013	2013-01-21	2013-01-21	13	1	1	9997	S	6	Dry
921	1726	40	2013	2013-09-29	2013-09-29	14	1	1	9997	S	6	Dry
922	1730	41	2013	2013-10-07	2013-10-07	28	1	1	9950	C	6	Rain
923	1731	41	2013	2013-10-09	2013-10-09	14	0	1	9997	S	6	Rain
924	1735	42	2013	2013-10-17	2013-10-17	40	1	1	130	E	6	Rain
925	1737	42	2013	2013-10-13	2013-10-13	7	0	1	9997	C	6	Rain
926	1738	42	2013	2013-10-16	2013-10-16	7	1	1	9999	S	6	Rain
927	1739	43	2013	2013-10-26	2013-10-26	21	1	1	9999	S	6	Rain
928	1740	43	2013	2013-10-22	2013-10-22	70	0	1	9996	C	6	Rain
929	1742	43	2013	2013-10-23	2013-10-23	2	1	1	9998	C	6	Rain
930	1743	43	2013	2013-10-25	2013-10-25	11	0	1	9997	N	6	Rain
931	1744	44	2013	2013-11-01	2013-11-01	31	0	1	9999	S	6	Rain
932	1745	44	2013	2013-11-01	2013-11-01	4	1	1	9997	C	6	Rain
933	1746	44	2013	2013-11-02	2013-11-02	16	0	1	9997	C	6	Rain
934	1750	45	2013	2013-11-07	2013-11-07	13	0	1	9997	C	6	Rain
935	1753	46	2013	2013-11-15	2013-11-15	32	0	1	5123	C	6	Rain
936	1754	47	2013	2013-11-18	2013-11-18	76	0	1	9996	P	6	Rain
937	1760	48	2013	2013-11-26	2013-11-26	22	0	1	9999	S	6	Rain
938	1762	48	2013	2013-11-27	2013-11-27	6	1	1	9997	C	6	Rain
939	1763	48	2013	2013-11-30	2013-11-30	6	1	1	9997	C	6	Rain
940	1764	48	2013	2013-11-30	2013-11-30	7	0	2	9998	C	6	Rain
941	1765	49	2013	2013-12-06	2013-12-06	63	1	1	9999	S	6	Dry
942	1768	49	2013	2013-12-07	2013-12-07	5	1	1	9997	E	6	Dry
943	1769	49	2013	2013-12-02	2013-12-02	3	0	1	9998	C	6	Dry
944	1771	49	2013	2013-12-01	2013-12-01	12	1	1	9997	C	6	Dry
945	1772	49	2013	2013-12-01	2013-12-01	16	0	1	9997	C	6	Dry
946	1773	5	2013	2013-01-29	2013-01-29	26	1	1	9133	C	6	Dry
947	1777	5	2013	2013-01-30	2013-01-30	32	1	1	5320	N	6	Dry
948	1778	5	2013	2013-01-27	2013-01-27	62	0	1	9996	E	6	Dry
949	1779	5	2013	2013-01-28	2013-01-28	59	1	1	9995	C	6	Dry
950	1781	5	2013	2013-01-30	2013-01-30	37	0	1	9999	S	6	Dry
951	1787	5	2013	2013-01-30	2013-01-30	7	0	1	9997	S	6	Dry
952	1788	5	2013	2013-02-02	2013-02-02	6	1	1	9997	S	6	Dry
953	1789	5	2013	2013-01-31	2013-01-31	4	1	1	9997	C	6	Dry
954	1790	5	2013	2013-01-29	2013-01-29	5	0	1	9998	C	6	Dry
955	1791	5	2013	2013-01-29	2013-01-29	5	1	1	9999	S	6	Dry
956	1792	5	2013	2013-02-01	2013-02-01	4	0	1	9997	C	6	Dry
957	1793	5	2013	2013-01-02	2013-01-02	3	0	1	9998	E	6	Dry
958	1794	5	2013	2013-01-30	2013-01-30	2	1	1	9998	C	6	Dry
959	1795	5	2013	2013-02-01	2013-02-01	6	1	1	9997	E	6	Dry
960	1796	5	2013	2013-01-31	2013-01-31	3	1	1	9999	C	6	Dry
961	1798	5	2013	2013-01-29	2013-01-29	10	1	1	9997	S	6	Dry
962	1800	5	2013	2013-02-01	2013-02-01	9	1	1	9997	E	6	Dry
963	1801	5	2013	2013-01-28	2013-01-28	9	0	1	9997	C	6	Dry
964	1802	5	2013	2013-01-31	2013-01-31	12	0	1	9997	C	6	Dry
965	1803	5	2013	2013-02-02	2013-02-02	13	1	1	9997	C	6	Dry
966	1805	5	2013	2013-02-01	2013-02-01	16	1	1	9997	C	6	Dry
967	1807	5	2013	2013-01-28	2013-01-28	15	0	1	9997	C	6	Dry
968	1808	5	2013	2013-01-29	2013-01-29	14	1	1	9997	C	6	Dry
969	1809	5	2013	2013-01-29	2013-01-29	14	1	1	9997	E	6	Dry
970	1810	50	2013	2013-12-14	2013-12-14	22	1	1	9997	C	6	Dry
971	1812	50	2013	2013-12-08	2013-12-08	32	1	1	5320	C	6	Dry
972	1813	50	2013	2013-12-14	2013-12-14	7	1	1	9997	S	6	Dry
973	1814	50	2013	2013-12-14	2013-12-14	4	1	1	9999	S	6	Dry
974	1815	50	2013	2013-12-14	2013-12-14	4	1	1	9998	C	6	Dry
975	1817	50	2013	2013-12-09	2013-12-09	10	0	1	9998	C	6	Dry
976	1818	50	2013	2013-12-13	2013-12-13	9	1	1	9997	S	6	Dry
977	1820	51	2013	2013-12-17	2013-12-17	23	0	1	9221	C	6	Dry
978	1821	51	2013	2013-12-17	2013-12-17	18	0	1	9997	S	6	Dry
979	1825	51	2013	2013-12-17	2013-12-17	8	1	1	9999	S	6	Dry
980	1826	51	2013	2013-12-20	2013-12-20	6	1	1	9997	C	6	Dry
981	1827	51	2013	2013-12-15	2013-12-15	5	1	1	9997	S	6	Dry
982	1828	51	2013	2013-12-15	2013-12-15	10	1	1	9997	C	6	Dry
983	1829	51	2013	2013-12-21	2013-12-21	10	0	1	9997	P	6	Dry
984	1830	51	2013	2013-12-15	2013-12-15	11	0	1	9997	C	6	Dry
985	1832	51	2013	2013-12-17	2013-12-17	10	1	1	9997	C	6	Dry
986	1833	51	2013	2013-12-17	2013-12-17	14	1	1	9997	C	6	Dry
987	1834	52	2013	2013-12-25	2013-12-25	25	0	1	9996	C	6	Dry
988	1837	52	2013	2013-12-26	2013-12-26	35	1	1	9133	C	6	Dry
989	1838	52	2013	2013-12-28	2013-12-28	11	1	1	9998	N	6	Dry
990	1840	52	2013	2013-12-22	2013-12-22	6	0	1	9999	S	6	Dry
991	1842	52	2013	2013-12-22	2013-12-22	16	0	1	9997	C	6	Dry
992	1843	52	2013	2013-12-23	2013-12-23	15	1	1	9997	C	6	Dry
993	1845	6	2013	2013-02-05	2013-02-05	20	1	1	9133	C	6	Dry
994	1847	6	2013	2013-02-03	2013-02-03	18	0	1	9997	C	6	Dry
995	1849	6	2013	2013-02-08	2013-02-08	38	1	1	4123	C	6	Dry
996	1852	6	2013	2013-02-05	2013-02-05	30	1	1	9999	S	6	Dry
997	1853	6	2013	2013-02-03	2013-02-03	33	0	1	9996	C	6	Dry
998	1861	6	2013	2013-02-05	2013-02-05	5	0	1	9998	C	6	Dry
999	1862	6	2013	2013-02-09	2013-02-09	4	1	1	9997	C	6	Dry
1000	1864	6	2013	2013-02-07	2013-02-07	6	0	1	9997	C	6	Dry
1001	1865	6	2013	2013-02-03	2013-02-03	7	1	1	9997	C	6	Dry
1002	1867	6	2013	2013-02-03	2013-02-03	3	1	1	9998	C	6	Dry
1003	1870	6	2013	2013-02-05	2013-02-05	7	0	1	9999	S	6	Dry
1004	1871	6	2013	2013-02-05	2013-02-05	8	1	1	9997	S	6	Dry
1005	1875	6	2013	2013-02-08	2013-02-08	9	1	1	9997	S	6	Dry
1006	1877	6	2013	2013-02-09	2013-02-09	11	1	1	9997	C	6	Dry
1007	1879	6	2013	2013-02-07	2013-02-07	7	1	1	9997	S	6	Dry
1008	1880	6	2013	2013-02-08	2013-02-08	9	1	1	9997	C	6	Dry
1009	1883	6	2013	2013-02-05	2013-02-05	7	0	1	9997	E	6	Dry
1010	1884	6	2013	2013-02-04	2013-02-04	11	1	1	9997	C	6	Dry
1011	1885	6	2013	2013-02-04	2013-02-04	17	1	1	9997	C	6	Dry
1012	1886	6	2013	2013-02-06	2013-02-06	15	1	1	9997	C	6	Dry
1013	1887	6	2013	2013-02-07	2013-02-07	14	1	1	9997	C	6	Dry
1014	1888	6	2013	2013-02-05	2013-02-05	13	1	1	9999	S	6	Dry
1015	1892	7	2013	2013-02-12	2013-02-12	52	1	1	7412	C	6	Dry
1016	1895	7	2013	2013-02-15	2013-02-15	38	0	1	1411	C	6	Dry
1017	1896	7	2013	2013-02-10	2013-02-10	31	0	1	9996	P	6	Dry
1018	1900	7	2013	2013-02-14	2013-02-14	6	0	1	9997	S	6	Dry
1019	1903	7	2013	2013-02-15	2013-02-15	8	1	1	9997	S	6	Dry
1020	1904	7	2013	2013-02-14	2013-02-14	12	1	1	9997	S	6	Dry
1021	1907	7	2013	2013-02-11	2013-02-11	12	1	1	9997	C	6	Dry
1022	1908	7	2013	2013-02-14	2013-02-14	11	1	1	9997	E	6	Dry
1023	1909	7	2013	2013-02-12	2013-02-12	8	1	1	9997	P	6	Dry
1024	1910	7	2013	2013-02-13	2013-02-13	16	1	1	9997	C	6	Dry
1025	1911	7	2013	2013-02-15	2013-02-15	14	1	1	9997	S	6	Dry
1026	1916	8	2013	2013-02-18	2013-02-18	69	1	1	9995	C	6	Dry
1027	1918	8	2013	2013-02-17	2013-02-17	33	0	1	9996	C	6	Dry
1028	1920	8	2013	2013-02-17	2013-02-17	36	1	1	5220	C	6	Dry
1029	1922	8	2013	2013-02-22	2013-02-22	7	1	1	9998	E	6	Dry
1030	1923	8	2013	2013-02-21	2013-02-21	5	1	1	9997	S	6	Dry
1031	1926	8	2013	2013-02-18	2013-02-18	4	1	1	9997	C	6	Dry
1032	1927	8	2013	2013-02-20	2013-02-20	8	0	1	9998	C	6	Dry
1033	1928	8	2013	2013-02-18	2013-02-18	1	1	1	9998	C	6	Dry
1034	1929	8	2013	2013-02-22	2013-02-22	7	1	1	9997	S	6	Dry
1035	1930	8	2013	2013-02-17	2013-02-17	5	0	1	9997	C	6	Dry
1036	1931	8	2013	2013-02-17	2013-02-17	2	1	1	9998	C	6	Dry
1037	1932	8	2013	2013-02-22	2013-02-22	6	1	1	9997	S	6	Dry
1038	1933	8	2013	2013-02-20	2013-02-20	7	0	1	9997	S	6	Dry
1039	1934	8	2013	2013-02-22	2013-02-22	8	1	1	9997	C	6	Dry
1040	1935	8	2013	2013-02-20	2013-02-20	10	1	1	9997	C	6	Dry
1041	1936	8	2013	2013-02-22	2013-02-22	10	1	1	9997	N	6	Dry
1042	1937	8	2013	2013-02-19	2013-02-19	10	0	1	9997	E	6	Dry
1043	1938	8	2013	2013-02-22	2013-02-22	12	1	1	9997	C	6	Dry
1044	1939	8	2013	2013-02-19	2013-02-19	12	0	1	9997	S	6	Dry
1045	1940	8	2013	2013-02-19	2013-02-19	10	1	1	9997	S	6	Dry
1046	1941	8	2013	2013-02-21	2013-02-21	10	1	1	9997	C	6	Dry
1047	1943	8	2013	2013-02-18	2013-02-18	8	0	1	9997	S	6	Dry
1048	1944	8	2013	2013-02-19	2013-02-19	8	1	1	9997	C	6	Dry
1049	1946	8	2013	2013-02-20	2013-02-20	13	1	1	9997	C	6	Dry
1050	1948	9	2013	2013-02-25	2013-02-25	25	1	1	9997	S	6	Dry
1051	1949	9	2013	2013-02-28	2013-02-28	21	0	1	4211	C	6	Dry
1052	1951	9	2013	2013-03-01	2013-03-01	36	1	1	2141	N	6	Rain
1053	1954	9	2013	2013-02-24	2013-02-24	51	1	1	8321	E	6	Dry
1054	1956	9	2013	2013-03-02	2013-03-02	53	0	1	9996	C	6	Rain
1055	1958	9	2013	2013-03-02	2013-03-02	46	0	1	9996	C	6	Rain
1056	1960	9	2013	2013-02-27	2013-02-27	35	0	1	9996	C	6	Dry
1057	1961	9	2013	2013-02-26	2013-02-26	28	1	1	5121	C	6	Dry
1058	1962	9	2013	2013-03-01	2013-03-01	11	0	1	9997	C	6	Rain
1059	1963	9	2013	2013-02-24	2013-02-24	5	0	1	9997	C	6	Dry
1060	1965	9	2013	2013-02-24	2013-02-24	7	0	1	9997	C	6	Dry
1061	1966	9	2013	2013-02-28	2013-02-28	7	1	1	9997	S	6	Dry
1062	1969	9	2013	2013-02-25	2013-02-25	3	1	1	9998	C	6	Dry
1063	1970	9	2013	2013-02-26	2013-02-26	5	1	1	9997	C	6	Dry
1064	1971	9	2013	2013-02-25	2013-02-25	3	1	1	9997	C	6	Dry
1065	1975	9	2013	2013-02-25	2013-02-25	13	1	1	9997	C	6	Dry
1066	1977	9	2013	2013-02-26	2013-02-26	8	1	1	9998	E	6	Dry
1067	1978	9	2013	2013-03-01	2013-03-01	17	1	1	9997	C	6	Rain
1068	1979	9	2013	2013-03-01	2013-03-01	15	1	1	9997	C	6	Rain
1069	1980	9	2013	2013-02-27	2013-02-27	11	0	1	9997	C	6	Dry
1070	1982	9	2013	2013-03-01	2013-03-01	14	0	1	9997	C	6	Rain
1071	1983	9	2013	2013-03-01	2013-03-01	14	1	1	9997	C	6	Rain
1072	1984	2	2013	2013-01-12	2013-01-12	10	1	1	9997	C	6	Dry
1073	1986	9	2013	2013-02-27	2013-02-27	7	0	1	9997	S	6	Dry
1074	1987	21	2013	2013-05-21	2013-05-21	21	1	1	9997	C	6	Rain
1075	1988	1	2013	2013-01-05	2013-01-05	1	1	1	9998	C	6	Dry
1076	1989	18	2013	2013-05-03	2013-05-03	6	0	1	9997	S	6	Rain
1077	1994	1	2013	2013-01-02	2013-01-02	3	0	2	9998	E	6	Dry
1078	1995	10	2013	2013-03-06	2013-03-06	3	0	2	9998	P	6	Rain
1079	1999	23	2013	2013-06-06	2013-06-06	29	1	1	8322	C	6	Dry
1080	2003	5	2013	2013-01-28	2013-01-28	6	1	1	9997	C	6	Dry
1081	2006	3	2014	2014-01-15	2014-01-15	12	0	1	9997	C	6	Dry
1082	2007	33	2014	2014-08-10	2014-08-10	11	1	1	9997	C	6	Dry
1083	2009	51	2014	2014-12-19	2014-12-19	11	1	1	9997	S	6	Dry
1084	2010	22	2014	2014-05-29	2014-05-29	13	1	1	9997	S	6	Rain
1085	2013	33	2014	2014-08-10	2014-08-10	12	0	1	9997	C	6	Dry
1086	2017	44	2014	2014-11-01	2014-11-01	13	1	2	9997	P	6	Rain
1087	2018	20	2014	2014-05-16	2014-05-16	11	0	1	9997	C	6	Rain
1088	2019	31	2014	2014-07-28	2014-07-28	12	1	1	9999	S	6	Dry
1089	2020	9	2014	2014-02-28	2014-02-28	11	0	1	9997	S	6	Dry
1090	2021	39	2014	2014-09-25	2014-09-25	12	0	1	9997	C	6	Dry
1091	2022	47	2014	2014-11-20	2014-11-20	12	1	1	9997	C	6	Rain
1092	2023	8	2014	2014-02-16	2014-02-16	11	1	2	9997	P	6	Dry
1093	2025	7	2014	2014-02-09	2014-02-09	11	1	1	9997	S	6	Dry
1094	2026	9	2014	2014-02-28	2014-02-28	11	1	1	9997	C	6	Dry
1095	2027	8	2014	2014-02-20	2014-02-20	11	0	2	9997	P	6	Dry
1096	2028	17	2014	2014-04-20	2014-04-20	11	1	2	9997	E	6	Rain
1097	2029	48	2014	2014-11-23	2014-11-23	11	0	1	9997	C	6	Rain
1098	2030	40	2014	2014-10-02	2014-10-02	11	1	2	9997	C	6	Rain
1099	2032	32	2014	2014-08-09	2014-08-09	12	1	1	9997	E	6	Dry
1100	2033	3	2014	2014-01-18	2014-01-18	11	0	1	9999	S	6	Dry
1101	2034	32	2014	2014-08-06	2014-08-06	12	1	1	9997	C	6	Dry
1102	2035	9	2014	2014-02-25	2014-02-25	11	1	1	9997	S	6	Dry
1103	2036	13	2014	2014-03-29	2014-03-29	11	1	1	9997	C	6	Rain
1104	2037	29	2014	2014-07-16	2014-07-16	1	1	2	9997	C	6	Dry
1105	2038	48	2014	2014-11-24	2014-11-24	13	1	1	9997	C	6	Rain
1106	2039	26	2014	2014-06-23	2014-06-23	12	1	1	9997	E	6	Dry
1107	2041	11	2014	2014-03-15	2014-03-15	13	1	1	9997	S	6	Rain
1108	2042	30	2014	2014-07-21	2014-07-21	13	0	1	9997	C	6	Dry
1109	2043	16	2014	2014-04-13	2014-04-13	13	0	2	9997	C	6	Rain
1110	2045	15	2014	2014-04-07	2014-04-07	10	0	1	9999	S	6	Rain
1111	2047	20	2014	2014-05-13	2014-05-13	12	0	1	9997	C	6	Rain
1112	2050	8	2014	2014-02-17	2014-02-17	11	0	1	9997	S	6	Dry
1113	2051	9	2014	2014-02-28	2014-02-28	10	0	1	9997	S	6	Dry
1114	2054	22	2014	2014-05-31	2014-05-31	14	1	1	9999	S	6	Rain
1115	2055	28	2014	2014-07-11	2014-07-11	11	1	1	9997	S	6	Dry
1116	2058	52	2014	2014-12-21	2014-12-21	20	0	1	9996	S	6	Dry
1117	2059	50	2014	2014-12-09	2014-12-09	12	1	2	9997	S	6	Dry
1118	2060	29	2014	2014-07-19	2014-07-19	17	0	2	9997	C	6	Dry
1119	2061	52	2014	2014-12-21	2014-12-21	11	1	2	9998	C	6	Dry
1120	2062	47	2014	2014-11-21	2014-11-21	11	1	2	9997	C	6	Rain
1121	2063	15	2014	2014-04-12	2014-04-12	10	1	1	9997	C	6	Rain
1122	2065	25	2014	2014-06-20	2014-06-20	13	1	1	9997	C	6	Dry
1123	2068	33	2014	2014-08-16	2014-08-16	6	1	1	9997	S	6	Dry
1124	2069	3	2014	2014-01-14	2014-01-14	14	1	1	9997	C	6	Dry
1125	2070	23	2014	2014-06-06	2014-06-06	13	1	2	9997	C	6	Dry
1126	2071	8	2014	2014-02-18	2014-02-18	13	0	1	9997	C	6	Dry
1127	2072	24	2014	2014-06-10	2014-06-10	12	1	1	9997	C	6	Dry
1128	2074	31	2014	2014-07-31	2014-07-31	12	0	1	9997	C	6	Dry
1129	2075	41	2014	2014-10-11	2014-10-11	13	1	2	9997	C	6	Rain
1130	2076	1	2014	2014-01-03	2014-01-03	13	1	1	9997	C	6	Dry
1131	2077	9	2014	2014-02-26	2014-02-26	13	1	1	9997	S	6	Dry
1132	2078	31	2014	2014-07-31	2014-07-31	28	0	1	3474	N	6	Dry
1133	2082	43	2014	2014-10-24	2014-10-24	10	1	1	9997	C	6	Rain
1134	2083	15	2014	2014-04-10	2014-04-10	7	0	1	9998	C	6	Rain
1135	2086	34	2014	2014-08-19	2014-08-19	1	1	1	9998	C	6	Dry
1136	2091	14	2014	2014-04-03	2014-04-03	18	0	2	9997	C	6	Rain
1137	2096	50	2014	2014-12-09	2014-12-09	3	1	1	9998	C	6	Dry
1138	2097	33	2014	2014-08-13	2014-08-13	7	0	1	9997	C	6	Dry
1139	2100	1	2014	2013-12-30	2013-12-30	24	1	1	9997	C	6	Dry
1140	2103	45	2014	2014-11-08	2014-11-08	8	0	1	9997	C	6	Rain
1141	2106	28	2014	2014-07-08	2014-07-08	4	1	2	9997	C	6	Dry
1142	2107	53	2014	2015-01-01	2015-01-01	8	0	2	9997	C	6	Dry
1143	2109	41	2014	2014-10-06	2014-10-06	6	0	2	9997	S	6	Rain
1144	2110	50	2014	2014-12-08	2014-12-08	9	1	1	9998	C	6	Dry
1145	2112	28	2014	2014-07-07	2014-07-07	26	0	1	9210	C	6	Dry
1146	2113	29	2014	2014-07-15	2014-07-15	23	0	2	9996	C	6	Dry
1147	2116	16	2014	2014-04-16	2014-04-16	5	1	2	9997	C	6	Rain
1148	2117	50	2014	2014-12-09	2014-12-09	19	1	2	7219	C	6	Dry
1149	2119	53	2014	2015-01-01	2015-01-01	21	0	1	9996	S	6	Dry
1150	2121	53	2014	2014-12-29	2014-12-29	10	0	1	9997	S	6	Dry
1151	2122	50	2014	2014-12-12	2014-12-12	26	1	1	1419	C	6	Dry
1152	2123	46	2014	2014-11-13	2014-11-13	19	0	2	9997	C	6	Rain
1153	2125	52	2014	2014-12-23	2014-12-23	6	1	2	9997	C	6	Dry
1154	2126	49	2014	2014-12-05	2014-12-05	4	0	2	9998	C	6	Dry
1155	2131	12	2014	2014-03-22	2014-03-22	23	0	2	9996	C	6	Rain
1156	2136	38	2014	2014-09-19	2014-09-19	27	1	2	4222	C	6	Dry
1157	2138	27	2014	2014-07-03	2014-07-03	23	0	1	9997	C	6	Dry
1158	2139	25	2014	2014-06-20	2014-06-20	5	1	1	9997	C	6	Dry
1159	2142	12	2014	2014-03-20	2014-03-20	27	0	2	9996	C	6	Rain
1160	2143	11	2014	2014-03-10	2014-03-10	8	1	1	9997	S	6	Rain
1161	2145	12	2014	2014-03-20	2014-03-20	25	0	2	2229	P	6	Rain
1162	2147	7	2014	2014-02-12	2014-02-12	4	1	2	9997	P	6	Dry
1163	2151	16	2014	2014-04-16	2014-04-16	7	1	1	9997	C	6	Rain
1164	2152	30	2014	2014-07-26	2014-07-26	18	1	2	5162	P	6	Dry
1165	2154	46	2014	2014-11-10	2014-11-10	8	1	1	9997	S	6	Rain
1166	2155	30	2014	2014-07-20	2014-07-20	24	1	1	9133	C	6	Dry
1167	2157	36	2014	2014-09-03	2014-09-03	19	1	2	1225	C	6	Dry
1168	2158	29	2014	2014-07-13	2014-07-13	19	0	2	4222	C	6	Dry
1169	2159	34	2014	2014-08-19	2014-08-19	19	0	2	4222	C	6	Dry
1170	2161	20	2014	2014-05-15	2014-05-15	8	1	1	9997	C	6	Rain
1171	2162	7	2014	2014-02-12	2014-02-12	10	1	1	9997	C	6	Dry
1172	2163	12	2014	2014-03-16	2014-03-16	10	0	1	9997	S	6	Rain
1173	2165	16	2014	2014-04-15	2014-04-15	28	0	1	2226	C	6	Rain
1174	2166	33	2014	2014-08-16	2014-08-16	10	0	1	9997	C	6	Dry
1175	2167	19	2014	2014-05-04	2014-05-04	10	1	2	9997	C	6	Rain
1176	2168	14	2014	2014-04-04	2014-04-04	27	0	2	4222	C	6	Rain
1177	2169	15	2014	2014-04-09	2014-04-09	9	1	2	9997	S	6	Rain
1178	2170	32	2014	2014-03-08	2014-03-08	27	1	1	8322	C	6	Dry
1179	2171	20	2014	2014-05-15	2014-05-15	9	0	1	9997	S	6	Rain
1180	2172	19	2014	2014-05-10	2014-05-10	9	0	1	9997	C	6	Rain
1181	2173	32	2014	2014-08-04	2014-08-04	9	0	1	9997	S	6	Dry
1182	2175	40	2014	2014-10-03	2014-10-03	27	0	1	5149	C	6	Rain
1183	2176	26	2014	2014-06-24	2014-06-24	26	0	2	5221	C	6	Dry
1184	2178	22	2014	2014-05-28	2014-05-28	9	0	1	9997	S	6	Rain
1185	2179	11	2014	2014-03-10	2014-03-10	8	0	1	9997	S	6	Rain
1186	2182	49	2014	2014-12-01	2014-12-01	9	1	1	9997	C	6	Dry
1187	2183	3	2014	2014-01-12	2014-01-12	8	0	1	9997	C	6	Dry
1188	2184	25	2014	2014-06-16	2014-06-16	8	0	1	9997	C	6	Dry
1189	2186	42	2014	2014-10-15	2014-10-15	9	1	2	9997	C	6	Rain
1190	2187	41	2014	2014-10-10	2014-10-10	27	1	1	5320	C	6	Rain
1191	2188	39	2014	2014-09-27	2014-09-27	8	0	1	9997	C	6	Dry
1192	2189	52	2014	2014-12-25	2014-12-25	27	0	1	9995	S	6	Dry
1193	2190	33	2014	2014-08-15	2014-08-15	14	1	1	9997	S	6	Dry
1194	2191	10	2014	2014-03-05	2014-03-05	8	0	2	9997	C	6	Rain
1195	2192	6	2014	2014-02-06	2014-02-06	8	0	2	9997	C	6	Dry
1196	2193	4	2014	2014-01-25	2014-01-25	8	1	1	9997	C	6	Dry
1197	2195	38	2014	2014-09-19	2014-09-19	8	1	1	9999	S	6	Dry
1198	2196	17	2014	2014-04-23	2014-04-23	7	1	1	9999	S	6	Rain
1199	2197	28	2014	2014-07-09	2014-07-09	8	1	1	9997	S	6	Dry
1200	2198	37	2014	2014-09-09	2014-09-09	8	1	1	9999	C	6	Dry
1201	2199	23	2014	2014-06-04	2014-06-04	8	1	2	9997	P	6	Dry
1202	2201	25	2014	2014-06-15	2014-06-15	7	1	2	9997	C	6	Dry
1203	2202	31	2014	2014-07-31	2014-07-31	8	1	2	9997	S	6	Dry
1204	2203	23	2014	2014-06-02	2014-06-02	7	1	1	9997	S	6	Dry
1205	2204	8	2014	2014-02-16	2014-02-16	7	1	1	9997	C	6	Dry
1206	2205	19	2014	2014-05-06	2014-05-06	7	1	1	9997	C	6	Rain
1207	2206	28	2014	2014-07-08	2014-07-08	7	1	1	9997	S	6	Dry
1208	2207	39	2014	2014-09-27	2014-09-27	7	1	1	9997	E	6	Dry
1209	2208	25	2014	2014-06-16	2014-06-16	26	0	2	9996	S	6	Dry
1210	2209	49	2014	2014-12-03	2014-12-03	8	1	1	9997	S	6	Dry
1211	2210	2	2014	2014-01-06	2014-01-06	7	0	1	9997	C	6	Dry
1212	2211	23	2014	2014-06-02	2014-06-02	7	1	1	9998	C	6	Dry
1213	2212	26	2014	2014-06-22	2014-06-22	7	0	1	9999	S	6	Dry
1214	2213	5	2014	2014-01-30	2014-01-30	7	1	1	9997	S	6	Dry
1215	2214	6	2014	2014-02-07	2014-02-07	25	1	2	9155	C	6	Dry
1216	2215	41	2014	2014-10-08	2014-10-08	7	0	1	9997	C	6	Rain
1217	2216	31	2014	2014-08-01	2014-08-01	7	0	1	9997	C	6	Dry
1218	2217	27	2014	2014-06-30	2014-06-30	7	1	2	9997	C	6	Dry
1219	2218	33	2014	2014-08-16	2014-08-16	7	1	1	9997	C	6	Dry
1220	2219	14	2014	2014-04-03	2014-04-03	7	0	2	9997	E	6	Rain
1221	2220	49	2014	2014-12-06	2014-12-06	7	1	2	9997	C	6	Dry
1222	2221	4	2014	2014-01-19	2014-01-19	25	0	1	9996	C	6	Dry
1223	2222	6	2014	2014-02-07	2014-02-07	6	0	1	9997	C	6	Dry
1224	2223	34	2014	2014-08-19	2014-08-19	7	1	1	9999	S	6	Dry
1225	2224	28	2014	2014-07-07	2014-07-07	7	1	1	9998	C	6	Dry
1226	2225	52	2014	2014-12-25	2014-12-25	7	1	2	9997	C	6	Dry
1227	2227	3	2014	2014-01-17	2014-01-17	6	0	1	9997	S	6	Dry
1228	2229	23	2014	2014-06-05	2014-06-05	6	0	1	9997	C	6	Dry
1229	2230	53	2014	2014-12-29	2014-12-29	7	1	1	9997	C	6	Dry
1230	2231	26	2014	2014-06-27	2014-06-27	6	1	2	9997	C	6	Dry
1231	2232	13	2014	2014-03-29	2014-03-29	6	0	1	9997	C	6	Rain
1232	2234	10	2014	2014-03-05	2014-03-05	6	1	2	9997	C	6	Rain
1233	2235	26	2014	2014-06-27	2014-06-27	7	1	1	9997	C	6	Dry
1234	2236	14	2014	2014-04-04	2014-04-04	5	1	1	9997	C	6	Rain
1235	2237	50	2014	2014-12-10	2014-12-10	24	0	1	9999	C	6	Dry
1236	2238	14	2014	2014-04-01	2014-04-01	6	1	1	9997	S	6	Rain
1237	2239	18	2014	2014-05-02	2014-05-02	5	0	1	9997	C	6	Rain
1238	2240	19	2014	2014-05-09	2014-05-09	6	0	1	9997	S	6	Rain
1239	2241	13	2014	2014-03-25	2014-03-25	5	0	1	9999	S	6	Rain
1240	2242	30	2014	2014-07-21	2014-07-21	25	1	1	4190	C	6	Dry
1241	2243	49	2014	2014-12-04	2014-12-04	6	1	2	9997	C	6	Dry
1242	2244	31	2014	2014-07-31	2014-07-31	24	1	2	1412	C	6	Dry
1243	2246	26	2014	2014-06-26	2014-06-26	5	0	1	9997	C	6	Dry
1244	2247	32	2014	2014-08-05	2014-08-05	5	0	2	9997	C	6	Dry
1245	2248	53	2014	2015-01-01	2015-01-01	23	0	1	9996	C	6	Dry
1246	2249	13	2014	2014-03-26	2014-03-26	23	0	1	9999	S	6	Rain
1247	2250	35	2014	2014-08-27	2014-08-27	5	0	1	9997	C	6	Dry
1248	2251	33	2014	2014-08-13	2014-08-13	23	0	1	9999	S	6	Dry
1249	2252	26	2014	2014-06-22	2014-06-22	4	0	2	9997	E	6	Dry
1250	2253	52	2014	2014-12-26	2014-12-26	23	0	1	9996	S	6	Dry
1251	2256	4	2014	2014-01-25	2014-01-25	4	1	1	9997	S	6	Dry
1252	2257	35	2014	2014-08-26	2014-08-26	22	1	1	9999	C	6	Dry
1253	2259	33	2014	2014-08-14	2014-08-14	22	1	1	4190	C	6	Dry
1254	2260	37	2014	2014-09-12	2014-09-12	4	0	1	9999	S	6	Dry
1255	2262	33	2014	2014-08-12	2014-08-12	21	1	2	4222	C	6	Dry
1256	2263	34	2014	2014-08-19	2014-08-19	21	0	1	9997	C	6	Dry
1257	2264	14	2014	2014-04-04	2014-04-04	3	1	2	9998	C	6	Rain
1258	2265	22	2014	2014-05-26	2014-05-26	21	1	2	9997	C	6	Rain
1259	2267	11	2014	2014-03-06	2014-03-06	2	0	2	9998	P	6	Rain
1260	2268	7	2014	2014-02-09	2014-02-09	20	1	2	9999	E	6	Dry
1261	2270	14	2014	2014-04-05	2014-04-05	2	0	1	9998	C	6	Rain
1262	2271	31	2014	2014-07-30	2014-07-30	2	1	1	9998	C	6	Dry
1263	2273	47	2014	2014-11-17	2014-11-17	21	1	1	5149	C	6	Rain
1264	2274	18	2014	2014-04-27	2014-04-27	3	1	2	9998	C	6	Rain
1265	2275	22	2014	2014-05-25	2014-05-25	2	1	1	9999	S	6	Rain
1266	2276	31	2014	2014-07-30	2014-07-30	2	1	1	9998	C	6	Dry
1267	2277	37	2014	2014-09-07	2014-09-07	2	0	2	9998	S	6	Dry
1268	2279	26	2014	2014-06-28	2014-06-28	20	1	2	1142	C	6	Dry
1269	2280	43	2014	2014-10-19	2014-10-19	20	1	2	1142	C	6	Rain
1270	2281	52	2014	2014-12-21	2014-12-21	20	0	1	9996	S	6	Dry
1271	2282	53	2014	2014-12-31	2014-12-31	2	0	1	9998	C	6	Dry
1272	2283	27	2014	2014-07-05	2014-07-05	19	1	2	9997	C	6	Dry
1273	2284	27	2014	2014-07-05	2014-07-05	19	1	2	9997	C	6	Dry
1274	2286	41	2014	2014-10-09	2014-10-09	20	0	1	9996	C	6	Rain
1275	2287	20	2014	2014-05-13	2014-05-13	1	1	1	9998	C	6	Rain
1276	2288	2	2014	2014-01-08	2014-01-08	19	1	1	9997	P	6	Dry
1277	2289	29	2014	2014-07-19	2014-07-19	19	0	2	9996	E	6	Dry
1278	2290	31	2014	2014-08-01	2014-08-01	1	0	1	9998	C	6	Dry
1279	2291	53	2014	2015-01-01	2015-01-01	19	0	1	9996	S	6	Dry
1280	2292	43	2014	2014-10-19	2014-10-19	19	1	1	9997	C	6	Rain
1281	2293	28	2014	2014-07-10	2014-07-10	19	1	1	4123	C	6	Dry
1282	2294	23	2014	2014-06-04	2014-06-04	19	1	1	9997	C	6	Dry
1283	2295	8	2014	2014-02-21	2014-02-21	9	1	1	9998	C	6	Dry
1284	2296	47	2014	2014-11-19	2014-11-19	19	0	1	9997	C	6	Rain
1285	2297	18	2014	2014-04-28	2014-04-28	9	0	1	9999	S	6	Rain
1286	2298	9	2014	2014-02-23	2014-02-23	4	0	1	9999	S	6	Dry
1287	2299	49	2014	2014-12-02	2014-12-02	19	0	1	5149	C	6	Dry
1288	2300	42	2014	2014-10-17	2014-10-17	1	1	2	9998	C	6	Rain
1289	2301	53	2014	2015-01-01	2015-01-01	19	0	1	9996	S	6	Dry
1290	2304	27	2014	2014-07-03	2014-07-03	7	1	1	9999	C	6	Dry
1291	2305	25	2014	2014-06-15	2014-06-15	6	0	2	9998	P	6	Dry
1292	2306	39	2014	2014-09-26	2014-09-26	10	0	1	9997	S	6	Dry
1293	2307	30	2014	2014-07-24	2014-07-24	7	1	1	9999	C	6	Dry
1294	2308	25	2014	2014-06-15	2014-06-15	3	0	1	9998	C	6	Dry
1295	2310	51	2014	2014-12-17	2014-12-17	8	0	2	9998	C	6	Dry
1296	2311	52	2014	2014-12-22	2014-12-22	18	0	1	9996	S	6	Dry
1297	2312	33	2014	2014-08-16	2014-08-16	14	0	1	9997	C	6	Dry
1298	2315	2	2014	2014-01-11	2014-01-11	9	0	1	9997	S	6	Dry
1299	2316	14	2014	2014-04-01	2014-04-01	9	0	1	9997	C	6	Rain
1300	2317	38	2014	2014-09-20	2014-09-20	8	0	1	9997	C	6	Dry
1301	2318	50	2014	2014-12-07	2014-12-07	9	1	2	9997	C	6	Dry
1302	2319	6	2014	2014-02-02	2014-02-02	8	0	1	9997	C	6	Dry
1303	2320	24	2014	2014-06-08	2014-06-08	8	1	1	9997	S	6	Dry
1304	2321	11	2014	2014-03-10	2014-03-10	6	0	1	9997	S	6	Rain
1305	2323	19	2014	2014-05-10	2014-05-10	9	1	1	9999	S	6	Rain
1306	2324	8	2014	2014-02-17	2014-02-17	9	1	1	9997	C	6	Dry
1307	2325	35	2014	2014-08-25	2014-08-25	9	1	2	9997	E	6	Dry
1308	2326	7	2014	2014-02-12	2014-02-12	9	1	1	9997	C	6	Dry
1309	2327	6	2014	2014-02-03	2014-02-03	9	0	1	9997	S	6	Dry
1310	2328	12	2014	2014-03-19	2014-03-19	9	0	2	9997	P	6	Rain
1311	2329	12	2014	2014-03-19	2014-03-19	9	0	2	9997	P	6	Rain
1312	2331	15	2014	2014-04-12	2014-04-12	9	1	1	9997	C	6	Rain
1313	2332	8	2014	2014-02-18	2014-02-18	8	0	1	9997	C	6	Dry
1314	2333	2	2014	2014-01-11	2014-01-11	8	0	1	9997	C	6	Dry
1315	2335	13	2014	2014-03-27	2014-03-27	8	0	2	9997	P	6	Rain
1316	2337	18	2014	2014-05-01	2014-05-01	7	1	1	9997	S	6	Rain
1317	2338	8	2014	2014-02-20	2014-02-20	8	1	2	9997	C	6	Dry
1318	2339	2	2014	2014-01-07	2014-01-07	6	1	1	9997	E	6	Dry
1319	2340	39	2014	2014-09-27	2014-09-27	1	1	1	9997	C	6	Dry
1320	2341	18	2014	2014-05-02	2014-05-02	6	1	2	9997	C	6	Rain
1321	2342	18	2014	2014-05-02	2014-05-02	6	0	2	9998	C	6	Rain
1322	2343	23	2014	2014-06-01	2014-06-01	6	0	2	9997	S	6	Dry
1323	2346	13	2014	2014-03-24	2014-03-24	5	0	1	9997	C	6	Rain
1324	2347	13	2014	2014-03-27	2014-03-27	5	0	1	9997	C	6	Rain
1325	2349	22	2014	2014-05-28	2014-05-28	5	0	2	9997	P	6	Rain
1326	2351	22	2014	2014-05-29	2014-05-29	5	1	2	9997	C	6	Rain
1327	2352	27	2014	2014-07-03	2014-07-03	5	0	1	9997	C	6	Dry
1328	2353	16	2014	2014-04-14	2014-04-14	5	0	1	9997	C	6	Rain
1329	2354	28	2014	2014-07-11	2014-07-11	5	1	1	9997	C	6	Dry
1330	2355	14	2014	2014-03-30	2014-03-30	5	0	1	9998	C	6	Rain
1331	2356	28	2014	2014-07-08	2014-07-08	5	1	1	9998	C	6	Dry
1332	2357	50	2014	2014-12-12	2014-12-12	5	0	1	9999	S	6	Dry
1333	2358	7	2014	2014-02-10	2014-02-10	4	0	1	9998	C	6	Dry
1334	2359	39	2014	2014-09-26	2014-09-26	5	1	1	9998	C	6	Dry
1335	2360	23	2014	2014-06-03	2014-06-03	4	0	1	9998	E	6	Dry
1336	2361	38	2014	2014-09-19	2014-09-19	4	1	1	9998	C	6	Dry
1337	2362	22	2014	2014-05-26	2014-05-26	4	1	1	9998	C	6	Rain
1338	2363	16	2014	2014-04-19	2014-04-19	4	0	2	9998	C	6	Rain
1339	2364	4	2014	2014-01-24	2014-01-24	4	1	1	9997	C	6	Dry
1340	2365	10	2014	2014-02-28	2014-02-28	3	0	1	9997	C	6	Dry
1341	2366	1	2014	2014-01-04	2014-01-04	2	0	1	9997	C	6	Dry
1342	2367	13	2014	2014-03-26	2014-03-26	3	1	1	9999	S	6	Rain
1343	2368	31	2014	2014-07-30	2014-07-30	3	1	1	9997	C	6	Dry
1344	2370	2	2014	2014-01-09	2014-01-09	2	0	1	9999	C	6	Dry
1345	2371	52	2014	2014-12-21	2014-12-21	3	1	1	9999	S	6	Dry
1346	2372	32	2014	2014-08-09	2014-08-09	2	1	1	9997	C	6	Dry
1347	2373	18	2014	2014-05-02	2014-05-02	2	0	2	9998	S	6	Rain
1348	2375	1	2014	2013-12-28	2013-12-28	1	1	1	9998	C	6	Dry
1349	2376	6	2014	2014-02-06	2014-02-06	11	1	2	9998	C	6	Dry
1350	2377	22	2014	2014-05-29	2014-05-29	3	0	1	9998	C	6	Rain
1351	2378	22	2014	2014-05-31	2014-05-31	2	1	1	9997	C	6	Rain
1352	2379	3	2014	2014-01-18	2014-01-18	9	0	1	9997	C	6	Dry
1353	2380	7	2014	2014-02-13	2014-02-13	10	0	1	9998	C	6	Dry
1354	2381	48	2014	2014-11-24	2014-11-24	1	0	2	9998	C	6	Rain
1355	2382	25	2014	2014-06-16	2014-06-16	1	1	1	9998	C	6	Dry
1356	2383	24	2014	2014-06-14	2014-06-14	1	1	2	9998	C	6	Dry
1357	2384	46	2014	2014-11-12	2014-11-12	1	1	1	9997	C	6	Rain
1358	2385	8	2014	2014-02-16	2014-02-16	1	1	1	9997	C	6	Dry
1359	2389	15	2014	2014-04-07	2014-04-07	7	0	1	9997	C	6	Rain
1360	2390	22	2014	2014-05-31	2014-05-31	9	1	2	9998	C	6	Rain
1361	2391	13	2014	2014-03-28	2014-03-28	6	0	2	9998	C	6	Rain
1362	2392	34	2014	2014-08-17	2014-08-17	9	0	1	9998	C	6	Dry
1363	2393	34	2014	2014-08-17	2014-08-17	8	0	1	9998	C	6	Dry
1364	2394	40	2014	2014-09-29	2014-09-29	9	0	2	9998	C	6	Dry
1365	2395	36	2014	2014-09-04	2014-09-04	8	0	1	9998	C	6	Dry
1366	2396	42	2014	2014-10-17	2014-10-17	9	1	2	9998	S	6	Rain
1367	2397	31	2014	2014-07-28	2014-07-28	8	1	1	9998	C	6	Dry
1368	2398	28	2014	2014-07-08	2014-07-08	5	1	2	9998	C	6	Dry
1369	2399	52	2014	2014-12-21	2014-12-21	10	0	2	9998	S	6	Dry
1370	2401	51	2014	2014-12-17	2014-12-17	2	0	1	9999	S	6	Dry
1371	2402	23	2014	2014-06-04	2014-06-04	8	1	1	9997	C	6	Dry
1372	2404	32	2014	2014-08-09	2014-08-09	3	0	2	9998	C	6	Dry
1373	2405	38	2014	2014-09-16	2014-09-16	25	1	1	7226	C	6	Dry
1374	2406	47	2014	2014-11-22	2014-11-22	19	1	1	9997	C	6	Rain
1375	2407	41	2014	2014-10-06	2014-10-06	21	0	1	1412	C	6	Rain
1376	2408	35	2014	2014-08-28	2014-08-28	18	1	1	5142	C	6	Dry
1377	2409	34	2014	2014-08-22	2014-08-22	9	0	1	9997	C	6	Dry
1378	2411	25	2014	2014-06-17	2014-06-17	9	1	1	9997	C	6	Dry
1379	2412	7	2014	2014-02-09	2014-02-09	8	1	1	9997	C	6	Dry
1380	2413	44	2014	2014-10-27	2014-10-27	6	0	2	9997	C	6	Rain
1381	2416	37	2014	2014-09-10	2014-09-10	13	0	1	9997	N	6	Dry
1382	2417	17	2014	2014-04-21	2014-04-21	6	1	2	9997	P	6	Rain
1383	2418	37	2014	2014-09-10	2014-09-10	9	1	1	9997	C	6	Dry
1384	2419	35	2014	2014-08-29	2014-08-29	5	0	1	9997	C	6	Dry
1385	2420	41	2014	2014-10-10	2014-10-10	2	0	1	9999	S	6	Rain
1386	2421	30	2014	2014-07-23	2014-07-23	9	1	2	9997	C	6	Dry
1387	2424	12	2014	2014-03-17	2014-03-17	10	1	1	9999	S	6	Rain
1388	2427	2	2014	2014-01-06	2014-01-06	7	0	1	9998	C	6	Dry
1389	2429	38	2014	2014-09-18	2014-09-18	4	0	1	9998	E	6	Dry
1390	2430	51	2014	2014-12-14	2014-12-14	24	1	2	5162	P	6	Dry
1391	2431	26	2014	2014-06-27	2014-06-27	5	1	1	9999	S	6	Dry
1392	2432	35	2014	2014-08-24	2014-08-24	9	1	1	9997	C	6	Dry
1393	2433	41	2014	2014-10-08	2014-10-08	6	0	1	9997	C	6	Rain
1394	2440	35	2014	2014-08-24	2014-08-24	6	0	2	9997	C	6	Dry
1395	2442	11	2014	2014-03-10	2014-03-10	29	1	1	9999	S	6	Rain
1396	2443	13	2014	2014-03-29	2014-03-29	28	1	2	4222	C	6	Rain
1397	2445	53	2014	2014-12-30	2014-12-30	24	0	1	9996	S	6	Dry
1398	2446	22	2014	2014-05-25	2014-05-25	36	1	1	9999	S	6	Rain
1399	2447	39	2014	2014-09-25	2014-09-25	35	1	1	4190	N	6	Dry
1400	2451	12	2014	2014-03-17	2014-03-17	31	1	1	4190	C	6	Rain
1401	2452	29	2014	2014-07-14	2014-07-14	30	1	1	9322	C	6	Dry
1402	2453	47	2014	2014-11-20	2014-11-20	24	1	1	9999	S	6	Rain
1403	2455	25	2014	2014-06-15	2014-06-15	23	1	1	4190	C	6	Dry
1404	2456	51	2014	2014-12-19	2014-12-19	65	1	2	9995	C	6	Dry
1405	2457	44	2014	2014-10-28	2014-10-28	62	1	2	4222	S	6	Rain
1406	2458	47	2014	2014-11-19	2014-11-19	54	1	1	6129	C	6	Rain
1407	2459	52	2014	2014-12-22	2014-12-22	56	1	2	2314	E	6	Dry
1408	2460	40	2014	2014-10-02	2014-10-02	54	1	1	7129	C	6	Rain
1409	2461	45	2014	2014-11-08	2014-11-08	52	1	2	2314	E	6	Rain
1410	2462	36	2014	2014-09-06	2014-09-06	45	1	2	3414	C	6	Dry
1411	2463	13	2014	2014-03-23	2014-03-23	52	1	2	9995	C	6	Rain
1412	2464	52	2014	2014-12-24	2014-12-24	52	1	2	3229	C	6	Dry
1413	2465	24	2014	2014-06-08	2014-06-08	49	1	1	9999	S	6	Dry
1414	2466	48	2014	2014-11-25	2014-11-25	49	1	1	5149	C	6	Rain
1415	2467	47	2014	2014-11-18	2014-11-18	49	1	2	9995	P	6	Rain
1416	2468	34	2014	2014-08-21	2014-08-21	48	1	2	4222	C	6	Dry
1417	2469	49	2014	2014-12-01	2014-12-01	47	1	1	5149	C	6	Dry
1418	2470	4	2014	2014-01-21	2014-01-21	46	1	1	9132	C	6	Dry
1419	2472	48	2014	2014-11-25	2014-11-25	43	1	2	2314	E	6	Rain
1420	2473	25	2014	2014-06-21	2014-06-21	45	1	1	8313	C	6	Dry
1421	2475	49	2014	2014-12-05	2014-12-05	40	1	1	5149	C	6	Dry
1422	2476	20	2014	2014-05-12	2014-05-12	39	1	1	5132	C	6	Rain
1423	2478	19	2014	2014-05-08	2014-05-08	63	1	2	5221	P	1	Rain
1424	2480	7	2014	2014-02-10	2014-02-10	8	0	1	9999	S	6	Dry
1425	2481	4	2014	2014-01-22	2014-01-22	4	0	1	9997	C	6	Dry
1426	2484	10	2014	2014-03-05	2014-03-05	44	1	1	9210	C	6	Rain
1427	2486	2	2014	2014-01-11	2014-01-11	30	1	1	4123	C	6	Dry
1428	2490	15	2014	2014-04-11	2014-04-11	11	1	1	9997	S	6	Rain
1429	2491	5	2014	2014-01-27	2014-01-27	13	1	1	9997	C	6	Dry
1430	2492	12	2014	2014-03-21	2014-03-21	17	1	1	9997	C	6	Rain
1431	2493	24	2014	2014-06-08	2014-06-08	12	0	2	9997	P	6	Dry
1432	2494	22	2014	2014-05-31	2014-05-31	10	1	1	9997	C	6	Rain
1433	2496	26	2014	2014-06-22	2014-06-22	29	1	2	130	P	6	Dry
1434	2497	17	2014	2014-04-23	2014-04-23	68	1	1	7411	C	6	Rain
1435	2498	51	2014	2014-12-19	2014-12-19	60	1	1	2143	C	6	Dry
1436	2500	35	2014	2014-08-25	2014-08-25	70	1	1	9996	C	6	Dry
1437	2501	50	2014	2014-12-08	2014-12-08	93	1	1	9950	C	6	Dry
1438	2503	16	2014	2014-04-13	2014-04-13	85	1	2	9995	C	6	Rain
1439	2510	51	2014	2014-12-14	2014-12-14	65	1	2	4222	C	6	Dry
1440	2511	52	2014	2014-12-21	2014-12-21	65	1	2	5149	C	6	Dry
1441	2520	23	2014	2014-06-03	2014-06-03	53	1	1	5221	C	6	Dry
1442	2522	37	2014	2014-09-12	2014-09-12	79	0	2	9996	C	6	Dry
1443	2524	3	2014	2014-01-13	2014-01-13	72	0	1	9999	S	6	Dry
1444	2527	51	2014	2014-12-18	2014-12-18	47	0	2	9996	C	6	Dry
1445	2528	47	2014	2014-11-16	2014-11-16	59	0	2	2314	E	6	Rain
1446	2529	30	2014	2014-07-25	2014-07-25	43	0	1	9996	C	6	Dry
1447	2530	3	2014	2014-01-15	2014-01-15	92	0	1	9996	C	6	Dry
1448	2532	48	2014	2014-11-24	2014-11-24	70	0	1	9996	C	6	Rain
1449	2533	53	2014	2015-01-01	2015-01-01	71	0	1	9999	S	6	Dry
1450	2534	19	2014	2014-05-10	2014-05-10	68	0	1	9996	C	6	Rain
1451	2535	44	2014	2014-10-26	2014-10-26	67	0	2	9996	C	6	Rain
1452	2536	25	2014	2014-06-20	2014-06-20	62	0	1	9996	C	6	Dry
1453	2538	43	2014	2014-10-19	2014-10-19	60	0	2	9995	C	6	Rain
1454	2539	47	2014	2014-11-20	2014-11-20	57	1	2	9996	S	6	Rain
1455	2541	46	2014	2014-11-15	2014-11-15	59	0	2	9996	E	6	Rain
1456	2542	31	2014	2014-08-01	2014-08-01	62	0	1	9999	S	6	Dry
1457	2546	33	2014	2014-08-16	2014-08-16	75	0	2	9999	P	6	Dry
1458	2547	46	2014	2014-11-12	2014-11-12	36	0	2	9996	E	6	Rain
1459	2548	22	2014	2014-05-28	2014-05-28	75	1	2	9995	C	6	Rain
1460	2550	41	2014	2014-10-08	2014-10-08	82	1	2	9995	P	6	Rain
1461	2551	12	2014	2014-03-22	2014-03-22	73	0	2	9996	C	6	Rain
1462	2552	21	2014	2014-05-20	2014-05-20	82	0	2	9996	C	6	Rain
1463	2554	50	2014	2014-12-12	2014-12-12	72	0	2	9996	C	6	Dry
1464	2555	50	2014	2014-12-08	2014-12-08	82	1	2	9995	C	6	Dry
1465	2556	37	2014	2014-09-10	2014-09-10	82	1	1	9996	S	6	Dry
1466	2557	53	2014	2015-01-02	2015-01-02	80	1	1	9996	E	6	Dry
1467	2558	22	2014	2014-05-30	2014-05-30	66	0	1	9996	C	6	Rain
1468	2560	13	2014	2014-03-29	2014-03-29	79	1	2	9996	C	6	Rain
1469	2562	28	2014	2014-07-10	2014-07-10	82	0	2	9996	C	6	Dry
1470	2564	8	2014	2014-02-21	2014-02-21	53	0	2	9996	C	6	Dry
1471	2566	51	2014	2014-12-20	2014-12-20	49	0	2	9996	C	6	Dry
1472	2568	21	2014	2014-05-19	2014-05-19	76	1	2	9996	E	6	Rain
1473	2569	26	2014	2014-06-25	2014-06-25	78	1	1	9995	C	6	Dry
1474	2570	53	2014	2015-01-01	2015-01-01	68	1	1	9995	P	6	Dry
1475	2572	50	2014	2014-12-12	2014-12-12	51	0	2	9996	C	6	Dry
1476	2574	1	2014	2013-12-30	2013-12-30	71	1	1	9950	C	6	Dry
1477	2575	39	2014	2014-09-24	2014-09-24	33	0	1	2226	C	6	Dry
1478	2576	30	2014	2014-07-25	2014-07-25	29	0	1	2226	C	6	Dry
1479	2584	25	2014	2014-06-21	2014-06-21	51	1	2	2148	C	6	Dry
1480	2585	6	2014	2014-02-05	2014-02-05	30	0	1	9996	C	6	Dry
1481	2586	5	2014	2014-01-28	2014-01-28	77	1	1	9999	S	6	Dry
1482	2587	48	2014	2014-11-28	2014-11-28	54	0	2	9996	P	6	Rain
1483	2588	22	2014	2014-05-26	2014-05-26	56	0	2	9996	C	6	Rain
1484	2590	31	2014	2014-07-29	2014-07-29	54	0	2	4222	C	6	Dry
1485	2591	49	2014	2014-12-03	2014-12-03	52	0	1	5149	C	6	Dry
1486	2592	16	2014	2014-04-15	2014-04-15	52	0	2	2229	C	6	Rain
1487	2593	41	2014	2014-10-09	2014-10-09	55	0	2	9996	E	6	Rain
1488	2596	49	2014	2014-12-06	2014-12-06	57	0	2	9996	C	6	Dry
1489	2598	1	2014	2013-12-30	2013-12-30	48	0	1	9998	C	6	Dry
1490	2599	50	2014	2014-12-11	2014-12-11	50	0	1	9996	S	6	Dry
1491	2600	33	2014	2014-08-11	2014-08-11	45	0	1	5149	C	6	Dry
1492	2601	52	2014	2014-12-25	2014-12-25	43	0	2	2411	C	6	Dry
1493	2602	51	2014	2014-12-16	2014-12-16	42	0	2	9996	P	6	Dry
1494	2603	15	2014	2014-04-11	2014-04-11	42	0	1	3460	C	6	Rain
1495	2604	52	2014	2014-12-22	2014-12-22	39	0	1	9996	S	6	Dry
1496	2605	52	2014	2014-12-27	2014-12-27	39	0	2	5132	C	6	Dry
1497	2607	32	2014	2014-08-03	2014-08-03	36	0	1	5123	C	6	Dry
1498	2608	48	2014	2014-11-26	2014-11-26	36	0	1	5149	C	6	Rain
1499	2609	53	2014	2015-01-01	2015-01-01	35	0	1	2229	C	6	Dry
1500	2611	47	2014	2014-11-22	2014-11-22	34	0	2	9996	C	6	Rain
1501	2612	53	2014	2014-12-29	2014-12-29	34	0	1	9996	S	6	Dry
1502	2613	28	2014	2014-07-11	2014-07-11	32	0	2	4222	C	6	Dry
1503	2614	48	2014	2014-11-29	2014-11-29	33	0	2	4222	C	6	Rain
1504	2615	49	2014	2014-12-02	2014-12-02	32	0	1	4190	C	6	Dry
1505	2616	28	2014	2014-07-06	2014-07-06	29	0	1	9996	C	6	Dry
1506	2617	50	2014	2014-12-09	2014-12-09	29	0	1	9999	S	6	Dry
1507	2619	32	2014	2014-08-07	2014-08-07	37	0	2	2314	E	6	Dry
1508	2621	20	2014	2014-05-14	2014-05-14	52	0	1	9996	C	6	Rain
1509	2623	18	2014	2014-05-02	2014-05-02	65	0	2	9999	C	6	Rain
1510	2626	1	2014	2014-01-03	2014-01-03	64	0	1	9996	C	6	Dry
1511	2628	27	2014	2014-07-03	2014-07-03	61	0	1	9996	C	6	Dry
1512	2629	37	2014	2014-09-11	2014-09-11	49	0	1	9996	C	6	Dry
1513	2631	28	2014	2014-07-06	2014-07-06	61	1	1	9995	C	6	Dry
1514	2632	53	2014	2015-01-02	2015-01-02	55	0	2	2421	C	6	Dry
1515	2633	16	2014	2014-04-17	2014-04-17	53	0	1	2421	C	6	Rain
1516	2638	31	2014	2014-07-30	2014-07-30	49	0	1	9999	S	6	Dry
1517	2641	42	2014	2014-10-16	2014-10-16	44	0	2	4222	C	6	Rain
1518	2642	15	2014	2014-04-08	2014-04-08	55	0	1	9996	C	6	Rain
1519	2645	51	2014	2014-12-20	2014-12-20	41	0	2	5149	C	6	Dry
1520	2646	5	2014	2014-01-28	2014-01-28	40	0	1	9996	C	6	Dry
1521	2649	48	2014	2014-11-25	2014-11-25	41	0	2	2314	C	6	Rain
1522	2650	39	2014	2014-09-25	2014-09-25	36	0	1	9950	C	6	Dry
1523	2651	34	2014	2014-08-21	2014-08-21	39	0	1	9996	C	6	Dry
1524	2658	13	2014	2014-03-29	2014-03-29	40	0	1	9996	C	6	Rain
1525	2660	35	2014	2014-08-26	2014-08-26	33	0	1	9996	S	6	Dry
1526	2662	10	2014	2014-03-06	2014-03-06	34	0	2	9996	E	6	Rain
1527	2663	48	2014	2014-11-29	2014-11-29	34	0	2	9996	C	6	Rain
1528	2665	43	2014	2014-10-25	2014-10-25	30	0	2	9996	P	6	Rain
1529	2666	5	2014	2014-01-31	2014-01-31	30	0	2	9996	P	6	Dry
1530	2667	16	2014	2014-04-19	2014-04-19	30	0	1	2224	N	6	Rain
1531	2669	32	2014	2014-08-04	2014-08-04	80	1	2	9995	P	6	Dry
1532	2672	42	2014	2014-10-15	2014-10-15	41	0	1	9996	C	6	Rain
1533	2674	53	2014	2015-01-01	2015-01-01	65	1	1	4121	C	6	Dry
1534	2677	7	2014	2014-02-09	2014-02-09	4	1	2	9997	C	6	Dry
1535	2678	24	2014	2014-06-11	2014-06-11	32	1	2	8321	C	6	Dry
1536	2679	51	2014	2014-12-19	2014-12-19	41	1	2	5149	C	6	Dry
1537	2682	22	2014	2014-05-28	2014-05-28	37	1	1	5149	C	6	Rain
1538	2684	20	2014	2014-05-16	2014-05-16	52	1	1	3429	C	6	Rain
1539	2685	45	2014	2014-11-02	2014-11-02	56	1	1	3341	C	6	Rain
1540	2686	31	2014	2014-07-29	2014-07-29	45	1	2	4222	C	6	Dry
1541	2692	19	2014	2014-05-08	2014-05-08	46	1	2	2142	C	6	Rain
1542	2693	23	2014	2014-06-07	2014-06-07	43	1	2	1314	C	6	Dry
1543	2696	42	2014	2014-10-13	2014-10-13	41	1	2	9996	C	6	Rain
1544	2697	12	2014	2014-03-16	2014-03-16	40	1	2	1228	C	6	Rain
1545	2698	25	2014	2014-06-21	2014-06-21	41	1	2	4222	C	6	Dry
1546	2703	41	2014	2014-10-06	2014-10-06	33	1	1	4123	C	6	Rain
1547	2705	49	2014	2014-12-01	2014-12-01	35	1	2	9133	C	6	Dry
1548	2706	17	2014	2014-04-24	2014-04-24	30	1	1	3341	C	6	Rain
1549	2708	14	2014	2014-03-31	2014-03-31	43	1	2	4222	P	6	Rain
1550	2709	48	2014	2014-11-29	2014-11-29	45	1	2	2313	E	6	Rain
1551	2713	52	2014	2014-12-25	2014-12-25	71	1	2	9995	C	6	Dry
1552	2715	27	2014	2014-07-04	2014-07-04	29	1	1	9997	C	6	Dry
1553	2716	51	2014	2014-12-16	2014-12-16	39	1	2	9133	C	6	Dry
1554	2718	32	2014	2014-08-07	2014-08-07	30	1	1	9995	C	6	Dry
1555	2719	30	2014	2014-07-20	2014-07-20	30	1	1	9333	C	6	Dry
1556	2720	47	2014	2014-11-22	2014-11-22	45	1	2	9996	C	6	Rain
1557	2723	6	2014	2014-02-03	2014-02-03	17	0	1	9997	C	6	Dry
1558	2724	23	2014	2014-06-04	2014-06-04	18	0	2	9997	C	6	Dry
1559	2726	21	2014	2014-05-22	2014-05-22	17	1	2	9997	C	6	Rain
1560	2728	35	2014	2014-08-27	2014-08-27	17	0	2	9997	E	6	Dry
1561	2730	15	2014	2014-04-08	2014-04-08	17	1	1	9997	S	6	Rain
1562	2733	14	2014	2014-04-04	2014-04-04	17	0	1	9997	C	6	Rain
1563	2734	49	2014	2014-11-30	2014-11-30	17	0	2	9997	C	6	Rain
1564	2735	4	2014	2014-01-23	2014-01-23	16	0	1	9997	C	6	Dry
1565	2736	29	2014	2014-07-19	2014-07-19	17	0	1	9997	C	6	Dry
1566	2738	21	2014	2014-05-24	2014-05-24	16	0	1	9997	C	6	Rain
1567	2739	15	2014	2014-04-10	2014-04-10	16	1	2	9997	E	6	Rain
1568	2741	3	2014	2014-01-12	2014-01-12	16	1	1	9997	C	6	Dry
1569	2743	22	2014	2014-05-25	2014-05-25	16	1	1	9997	C	6	Rain
1570	2744	6	2014	2014-02-07	2014-02-07	16	0	1	9997	C	6	Dry
1571	2746	41	2014	2014-10-06	2014-10-06	16	1	1	9997	C	6	Rain
1572	2747	20	2014	2014-05-14	2014-05-14	16	1	1	9997	C	6	Rain
1573	2748	50	2014	2014-12-07	2014-12-07	16	1	2	9997	C	6	Dry
1574	2749	50	2014	2014-12-10	2014-12-10	16	0	2	9997	C	6	Dry
1575	2750	7	2014	2014-02-14	2014-02-14	15	0	1	9997	C	6	Dry
1576	2751	8	2014	2014-02-22	2014-02-22	15	1	1	9997	C	6	Dry
1577	2752	35	2014	2014-08-24	2014-08-24	16	0	1	9997	C	6	Dry
1578	2753	41	2014	2014-10-11	2014-10-11	16	0	2	9997	E	6	Rain
1579	2754	5	2014	2014-01-27	2014-01-27	15	1	1	9997	E	6	Dry
1580	2755	42	2014	2014-10-13	2014-10-13	16	1	2	9997	C	6	Rain
1581	2756	13	2014	2014-03-27	2014-03-27	15	0	1	9997	E	6	Rain
1582	2758	15	2014	2014-04-12	2014-04-12	15	1	1	9999	S	6	Rain
1583	2759	5	2014	2014-01-27	2014-01-27	15	1	1	9997	C	6	Dry
1584	2762	42	2014	2014-10-12	2014-10-12	16	0	2	9997	C	6	Rain
1585	2763	53	2014	2015-01-02	2015-01-02	16	0	1	9997	C	6	Dry
1586	2764	6	2014	2014-02-08	2014-02-08	15	1	1	9997	C	6	Dry
1587	2765	50	2014	2014-12-13	2014-12-13	16	0	2	9997	C	6	Dry
1588	2766	8	2014	2014-02-22	2014-02-22	15	1	1	9997	S	6	Dry
1589	2767	33	2014	2014-08-16	2014-08-16	15	1	2	9997	C	6	Dry
1590	2768	26	2014	2014-06-25	2014-06-25	15	1	1	9997	C	6	Dry
1591	2769	19	2014	2014-05-10	2014-05-10	15	1	1	9997	C	6	Rain
1592	2770	10	2014	2014-03-04	2014-03-04	15	1	1	9997	C	6	Rain
1593	2772	2	2014	2014-01-09	2014-01-09	14	1	1	9997	C	6	Dry
1594	2773	15	2014	2014-04-07	2014-04-07	15	1	1	9999	S	6	Rain
1595	2774	14	2014	2014-03-31	2014-03-31	15	1	2	9997	C	6	Rain
1596	2775	23	2014	2014-06-07	2014-06-07	15	0	2	9997	C	6	Dry
1597	2776	11	2014	2014-03-10	2014-03-10	14	0	1	9997	S	6	Rain
1598	2778	3	2014	2014-01-16	2014-01-16	14	0	1	9997	C	6	Dry
1599	2779	45	2014	2014-11-08	2014-11-08	15	1	2	9997	C	6	Rain
1600	2780	10	2014	2014-03-06	2014-03-06	14	1	1	9997	C	6	Rain
1601	2781	40	2014	2014-10-03	2014-10-03	15	0	1	9997	C	6	Rain
1602	2782	53	2014	2015-01-02	2015-01-02	15	1	1	9997	S	6	Dry
1603	2783	47	2014	2014-11-20	2014-11-20	15	1	1	9997	C	6	Rain
1604	2784	50	2014	2014-12-10	2014-12-10	15	0	2	9997	C	6	Dry
1605	2786	5	2014	2014-01-31	2014-01-31	14	1	1	9997	C	6	Dry
1606	2788	5	2014	2014-02-01	2014-02-01	14	1	1	9997	S	6	Dry
1607	2789	35	2014	2014-08-30	2014-08-30	14	1	1	9997	C	6	Dry
1608	2790	30	2014	2014-07-20	2014-07-20	14	1	2	9997	C	6	Dry
1609	2791	49	2014	2014-12-02	2014-12-02	15	1	1	9997	C	6	Dry
1610	2792	25	2014	2014-06-21	2014-06-21	14	1	1	9997	C	6	Dry
1611	2793	52	2014	2014-12-26	2014-12-26	15	1	2	9997	C	6	Dry
1612	2794	23	2014	2014-06-07	2014-06-07	12	1	1	9997	C	6	Dry
1613	2795	21	2015	2015-05-28	2015-05-28	9	0	1	9997	S	6	Rain
1614	2796	20	2015	2015-05-23	2015-05-23	7	0	1	9997	S	6	Rain
1615	2797	1	2015	2015-01-09	2015-01-09	17	1	1	9997	S	6	Dry
1616	2798	28	2015	2015-07-14	2015-07-14	31	0	2	2229	C	6	Dry
1617	2799	27	2015	2015-07-08	2015-07-08	9	1	1	9998	C	6	Dry
1618	2800	47	2015	2015-11-23	2015-11-23	66	1	1	9995	C	6	Rain
1619	2803	2	2015	2015-01-13	2015-01-13	24	1	1	9999	C	6	Dry
1620	2804	25	2015	2015-06-26	2015-06-26	22	1	1	4215	C	6	Dry
1621	2806	48	2015	2015-11-29	2015-11-29	5	1	1	9997	C	6	Rain
1622	2807	35	2015	2015-09-01	2015-09-01	64	0	1	9996	C	6	Dry
1623	2809	5	2015	2015-02-07	2015-02-07	5	1	2	9998	C	6	Dry
1624	2810	6	2015	2015-02-09	2015-02-09	4	1	1	9998	S	6	Dry
1625	2811	2	2015	2015-01-12	2015-01-12	1	0	1	9999	S	6	Dry
1626	2812	2	2015	2015-01-14	2015-01-14	65	1	1	7211	S	6	Dry
1627	2813	31	2015	2015-08-02	2015-08-02	12	0	1	9997	S	6	Dry
1628	2814	4	2015	2015-01-28	2015-01-28	63	1	2	9996	C	6	Dry
1629	2815	43	2015	2015-10-31	2015-10-31	9	0	2	9997	C	6	Rain
1630	2816	1	2015	2015-01-09	2015-01-09	1	0	1	9998	C	6	Dry
1631	2817	5	2015	2015-02-02	2015-02-02	22	0	2	2314	C	6	Dry
1632	2818	45	2015	2015-11-08	2015-11-08	73	1	2	9996	C	6	Rain
1633	2819	1	2015	2015-01-04	2015-01-04	25	0	1	9999	C	6	Dry
1634	2821	4	2015	2015-01-25	2015-01-25	2	0	1	9998	C	6	Dry
1635	2822	5	2015	2015-02-07	2015-02-07	7	0	2	9997	C	6	Dry
1636	2823	6	2015	2015-02-13	2015-02-13	6	1	2	9998	C	6	Dry
1637	2824	10	2015	2015-03-12	2015-03-12	21	1	2	9997	C	6	Rain
1638	2825	4	2015	2015-01-30	2015-01-30	5	1	2	9997	C	6	Dry
1639	2826	1	2015	2015-01-07	2015-01-07	21	1	1	4222	C	6	Dry
1640	2828	16	2015	2015-04-24	2015-04-24	10	1	2	9997	C	6	Rain
1641	2829	44	2015	2015-11-04	2015-11-04	4	1	1	9998	S	6	Rain
1642	2830	45	2015	2015-11-09	2015-11-09	22	1	1	9997	C	6	Rain
1643	2831	38	2015	2015-09-20	2015-09-20	12	1	1	9997	S	6	Dry
1644	2832	48	2015	2015-12-02	2015-12-02	22	1	2	9133	C	6	Dry
1645	2835	46	2015	2015-11-16	2015-11-16	9	0	1	9997	C	6	Rain
1646	2836	31	2015	2015-03-08	2015-03-08	15	0	1	9996	S	6	Dry
1647	2837	1	2015	2015-01-05	2015-01-05	9	1	1	9997	S	6	Dry
1648	2838	1	2015	2015-01-07	2015-01-07	17	0	1	9996	S	6	Dry
1649	2839	3	2015	2015-01-19	2015-01-19	30	1	1	9999	C	6	Dry
1650	2840	36	2015	2015-09-12	2015-09-12	66	1	1	9950	S	6	Dry
1651	2841	1	2015	2015-01-04	2015-01-04	64	0	1	9996	C	6	Dry
1652	2842	5	2015	2015-02-02	2015-02-02	27	1	1	9313	S	6	Dry
1653	2843	5	2015	2015-02-01	2015-02-01	22	1	2	4222	C	6	Dry
1654	2844	32	2015	2015-08-13	2015-08-13	10	0	1	9998	S	6	Dry
1655	2845	10	2015	2015-03-10	2015-03-10	1	0	2	9998	C	6	Rain
1656	2846	47	2015	2015-11-22	2015-11-22	68	0	2	9996	C	6	Rain
1657	2847	2	2015	2015-01-17	2015-01-17	36	0	1	9996	S	6	Dry
1658	2848	5	2015	2015-02-01	2015-02-01	19	1	1	9997	S	6	Dry
1659	2849	36	2015	2015-09-09	2015-09-09	51	0	2	9996	C	6	Dry
1660	2850	45	2015	2015-11-10	2015-11-10	11	1	1	9997	C	6	Rain
1661	2851	33	2015	2015-08-16	2015-08-16	17	1	2	9997	C	6	Dry
1662	2852	1	2015	2015-01-05	2015-01-05	19	1	1	9997	S	6	Dry
1663	2853	2	2015	2015-01-16	2015-01-16	20	0	1	4222	C	6	Dry
1664	2854	3	2015	2015-01-24	2015-01-24	2	0	1	9998	C	6	Dry
1665	2855	37	2015	2015-09-19	2015-09-19	27	0	1	9999	S	6	Dry
1666	2856	11	2015	2015-03-18	2015-03-18	64	0	1	9996	S	6	Rain
1667	2857	5	2015	2015-02-06	2015-02-06	23	0	1	9997	S	6	Dry
1668	2858	3	2015	2015-01-19	2015-01-19	67	0	1	9996	C	6	Dry
1669	2859	6	2015	2015-02-10	2015-02-10	22	1	2	3419	C	6	Dry
1670	2860	3	2015	2015-01-23	2015-01-23	29	0	1	9997	S	6	Dry
1671	2861	5	2015	2015-02-03	2015-02-03	25	1	2	7121	C	6	Dry
1672	2862	15	2015	2015-04-16	2015-04-16	2	0	2	9998	C	6	Rain
1673	2863	44	2015	2015-11-07	2015-11-07	73	1	1	9950	N	6	Rain
1674	2864	19	2015	2015-05-12	2015-05-12	14	1	1	9997	S	6	Rain
1675	2865	4	2015	2015-01-30	2015-01-30	5	0	1	9998	C	6	Dry
1676	2866	1	2015	2015-01-05	2015-01-05	25	0	1	9999	C	6	Dry
1677	2867	16	2015	2015-04-19	2015-04-19	13	1	1	9997	S	6	Rain
1678	2868	1	2015	2015-01-09	2015-01-09	10	1	1	9997	E	6	Dry
1679	2869	18	2015	2015-05-03	2015-05-03	15	1	2	9997	C	6	Rain
1680	2870	7	2015	2015-02-15	2015-02-15	1	0	1	9998	C	6	Dry
1681	2871	15	2015	2015-04-14	2015-04-14	61	0	2	9996	E	6	Rain
1682	2872	45	2015	2015-11-08	2015-11-08	17	0	1	9997	C	6	Rain
1683	2873	5	2015	2015-02-02	2015-02-02	9	1	2	9998	C	6	Dry
1684	2874	1	2015	2015-01-04	2015-01-04	15	0	2	9997	C	6	Dry
1685	2875	7	2015	2015-02-16	2015-02-16	14	0	1	9997	E	6	Dry
1686	2876	27	2015	2015-07-08	2015-07-08	15	1	1	9997	S	6	Dry
1687	2877	3	2015	2015-01-23	2015-01-23	29	1	2	9996	C	6	Dry
1688	2878	2	2015	2015-01-14	2015-01-14	56	0	2	9996	C	6	Dry
1689	2879	5	2015	2015-02-07	2015-02-07	5	0	2	9998	C	6	Dry
1690	2880	9	2015	2015-03-06	2015-03-06	10	0	2	9997	C	6	Rain
1691	2881	5	2015	2015-02-02	2015-02-02	16	1	2	9997	C	6	Dry
1692	2882	19	2015	2015-05-14	2015-05-14	60	0	2	5220	C	6	Rain
1693	2883	31	2015	2015-08-07	2015-08-07	12	1	2	9997	E	6	Dry
1694	2887	26	2015	2015-06-28	2015-06-28	22	1	2	9996	C	6	Dry
1695	2888	17	2015	2015-05-01	2015-05-01	8	0	2	9997	C	6	Rain
1696	2889	4	2015	2015-01-26	2015-01-26	2	0	1	9998	C	6	Dry
1697	2891	2	2015	2015-01-16	2015-01-16	27	0	1	9996	S	6	Dry
1698	2892	14	2015	2015-04-08	2015-04-08	7	1	2	9997	C	6	Rain
1699	2893	2	2015	2015-01-11	2015-01-11	36	0	1	4222	C	6	Dry
1700	2894	1	2015	2015-01-07	2015-01-07	8	1	1	9997	E	6	Dry
1701	2895	27	2015	2015-07-07	2015-07-07	3	0	1	9997	C	6	Dry
1702	2896	35	2015	2015-08-31	2015-08-31	16	1	1	9997	C	6	Dry
1703	2897	44	2015	2015-11-02	2015-11-02	82	1	2	9996	C	6	Rain
1704	2898	13	2015	2015-04-04	2015-04-04	1	1	2	9996	C	6	Rain
1705	2899	1	2015	2015-01-06	2015-01-06	12	1	2	9997	C	6	Dry
1706	2900	27	2015	2015-07-06	2015-07-06	40	0	2	2229	C	6	Dry
1707	2901	7	2015	2015-02-18	2015-02-18	83	0	1	9996	C	6	Dry
1708	2902	9	2015	2015-03-02	2015-03-02	9	0	2	9997	C	6	Rain
1709	2903	6	2015	2015-02-11	2015-02-11	1	1	2	9998	C	6	Dry
1710	2904	9	2015	2015-03-05	2015-03-05	10	1	1	9997	S	6	Rain
1711	2905	14	2015	2015-04-05	2015-04-05	21	1	2	5220	C	6	Rain
1712	2906	25	2015	2015-06-27	2015-06-27	27	1	1	4211	C	6	Dry
1713	2907	4	2015	2015-01-26	2015-01-26	16	1	2	9998	C	6	Dry
1714	2908	37	2015	2015-09-17	2015-09-17	23	0	2	9996	C	6	Dry
1715	2909	6	2015	2015-02-13	2015-02-13	4	1	2	9998	S	6	Dry
1716	2910	47	2015	2015-11-28	2015-11-28	4	0	1	9998	S	6	Rain
1717	2911	2	2015	2015-01-14	2015-01-14	4	0	2	9998	C	6	Dry
1718	2912	2	2015	2015-01-16	2015-01-16	98	0	2	9950	C	6	Dry
1719	2913	16	2015	2015-04-19	2015-04-19	14	0	2	9997	C	6	Rain
1720	2914	19	2015	2015-05-12	2015-05-12	81	1	2	9996	C	6	Rain
1721	2915	7	2015	2015-02-16	2015-02-16	6	0	2	9998	C	6	Dry
1722	2916	6	2015	2015-02-14	2015-02-14	5	0	2	9998	C	6	Dry
1723	2917	35	2015	2015-09-04	2015-09-04	15	1	1	9997	C	6	Dry
1724	2918	21	2015	2015-05-26	2015-05-26	12	1	2	9997	C	6	Rain
1725	2919	37	2015	2015-09-19	2015-09-19	20	1	1	9997	S	6	Dry
1726	2920	38	2015	2015-09-26	2015-09-26	59	0	1	9999	S	6	Dry
1727	2921	1	2015	2015-01-10	2015-01-10	20	0	1	9997	S	6	Dry
1728	2923	37	2015	2015-09-15	2015-09-15	53	0	1	9996	S	6	Dry
1729	2924	2	2015	2015-01-14	2015-01-14	13	1	1	9997	C	6	Dry
1730	2925	3	2015	2015-01-22	2015-01-22	15	0	1	9997	C	6	Dry
1731	2926	28	2015	2015-07-18	2015-07-18	51	0	1	9996	N	6	Dry
1732	2927	32	2015	2015-08-09	2015-08-09	12	1	2	9997	P	6	Dry
1733	2928	26	2015	2015-06-30	2015-06-30	13	1	1	9997	C	6	Dry
1734	2929	26	2015	2015-06-28	2015-06-28	13	1	1	9997	C	6	Dry
1735	2930	49	2015	2015-12-10	2015-12-10	39	1	2	9323	C	6	Dry
1736	2931	13	2015	2015-04-02	2015-04-02	35	1	2	4222	C	6	Rain
1737	2932	23	2015	2015-06-13	2015-06-13	8	0	2	9997	C	6	Dry
1738	2933	31	2015	2015-08-08	2015-08-08	4	1	1	9997	S	6	Dry
1739	2934	25	2015	2015-06-21	2015-06-21	14	0	1	9997	C	6	Dry
1740	2935	25	2015	2015-06-22	2015-06-22	55	0	1	9996	C	6	Dry
1741	2936	27	2015	2015-07-07	2015-07-07	12	1	1	9997	N	6	Dry
1742	2937	26	2015	2015-06-30	2015-06-30	1	0	2	9998	C	6	Dry
1743	2938	40	2015	2015-10-06	2015-10-06	8	0	1	9998	C	6	Rain
1744	2939	29	2015	2015-07-24	2015-07-24	10	0	2	9997	C	6	Dry
1745	2940	3	2015	2015-01-22	2015-01-22	69	0	2	9996	C	6	Dry
1746	2941	37	2015	2015-09-18	2015-09-18	50	1	2	2221	C	6	Dry
1747	2942	4	2015	2015-01-29	2015-01-29	4	1	1	9998	C	6	Dry
1748	2943	4	2015	2015-01-29	2015-01-29	4	1	1	9998	C	6	Dry
1749	2944	45	2015	2015-11-13	2015-11-13	4	1	2	9997	C	6	Rain
1750	2945	1	2015	2015-01-07	2015-01-07	18	1	1	9997	C	6	Dry
1751	2946	42	2015	2015-10-24	2015-10-24	9	0	1	9997	S	6	Rain
1752	2947	4	2015	2015-01-27	2015-01-27	74	0	1	9996	C	6	Dry
1753	2948	5	2015	2015-02-06	2015-02-06	39	1	1	9313	S	6	Dry
1754	2949	29	2015	2015-07-25	2015-07-25	19	1	1	9997	C	6	Dry
1755	2950	39	2015	2015-09-29	2015-09-29	23	1	2	9950	C	6	Dry
1756	2951	28	2015	2015-07-14	2015-07-14	23	0	1	9996	S	6	Dry
1757	2952	47	2015	2015-11-26	2015-11-26	8	0	1	9997	C	6	Rain
1758	2953	4	2015	2015-01-28	2015-01-28	69	1	2	9995	C	6	Dry
1759	2954	6	2015	2015-02-10	2015-02-10	11	1	2	9997	C	6	Dry
1760	2955	49	2015	2015-12-08	2015-12-08	7	0	1	9998	S	6	Dry
1761	2957	3	2015	2015-01-23	2015-01-23	5	0	2	9997	C	6	Dry
1762	2958	4	2015	2015-01-25	2015-01-25	47	0	1	4222	S	6	Dry
1763	2959	44	2015	2015-11-05	2015-11-05	40	0	1	5132	C	6	Rain
1764	2963	4	2015	2015-01-25	2015-01-25	9	1	1	9997	E	6	Dry
1765	2964	50	2015	2015-12-18	2015-12-18	81	1	1	9950	S	6	Dry
1766	2965	4	2015	2015-01-26	2015-01-26	5	1	1	9998	C	6	Dry
1767	2966	1	2015	2015-01-05	2015-01-05	20	0	1	9997	S	6	Dry
1768	2967	8	2015	2015-02-26	2015-02-26	14	0	2	9997	C	6	Dry
1769	2969	2	2015	2015-01-13	2015-01-13	16	1	2	9997	E	6	Dry
1770	2970	1	2015	2015-01-10	2015-01-10	8	1	1	9997	C	6	Dry
1771	2971	33	2015	2015-08-22	2015-08-22	8	1	1	9997	C	6	Dry
1772	2972	5	2015	2015-02-05	2015-02-05	43	1	1	1414	C	6	Dry
1773	2973	4	2015	2015-01-25	2015-01-25	5	1	1	9998	C	6	Dry
1774	2974	5	2015	2015-02-03	2015-02-03	53	0	2	9996	P	6	Dry
1775	2975	27	2015	2015-07-07	2015-07-07	54	1	2	9996	C	6	Dry
1776	2976	4	2015	2015-01-25	2015-01-25	6	0	1	9998	C	6	Dry
1777	2977	7	2015	2015-02-20	2015-02-20	23	1	2	9997	C	6	Dry
1778	2978	27	2015	2015-07-11	2015-07-11	35	0	1	2221	C	6	Dry
1779	2979	27	2015	2015-07-05	2015-07-05	7	0	1	9997	C	6	Dry
1780	2980	20	2015	2015-05-21	2015-05-21	7	1	2	9998	C	6	Rain
1781	2981	8	2015	2015-02-24	2015-02-24	25	1	1	9997	C	6	Dry
1782	2982	6	2015	2015-02-14	2015-02-14	1	1	1	9997	C	6	Dry
1783	2984	42	2015	2015-10-23	2015-10-23	18	0	1	9999	S	6	Rain
1784	2985	28	2015	2015-07-18	2015-07-18	61	0	1	9999	S	6	Dry
1785	2986	5	2015	2015-02-06	2015-02-06	27	0	2	9996	C	6	Dry
1786	2987	1	2015	2015-01-05	2015-01-05	24	0	1	9996	S	6	Dry
1787	2988	1	2015	2015-01-09	2015-01-09	56	1	1	9996	C	6	Dry
1788	2989	1	2015	2015-01-06	2015-01-06	28	1	1	9133	C	6	Dry
1789	2990	6	2015	2015-02-13	2015-02-13	13	0	1	9997	C	6	Dry
1790	2992	2	2015	2015-01-14	2015-01-14	45	0	2	2226	C	6	Dry
1791	2993	37	2015	2015-09-13	2015-09-13	28	1	2	5121	C	6	Dry
1792	2994	10	2015	2015-03-12	2015-03-12	1	0	2	9996	C	6	Rain
1793	2997	4	2015	2015-01-28	2015-01-28	25	0	2	9996	P	6	Dry
1794	2998	45	2015	2015-11-12	2015-11-12	19	1	1	9999	S	6	Rain
1795	3000	4	2015	2015-01-29	2015-01-29	4	0	2	9998	C	6	Dry
1796	3001	39	2015	2015-09-29	2015-09-29	7	0	1	9997	C	6	Dry
1797	3002	2	2015	2015-01-15	2015-01-15	16	1	1	9997	E	6	Dry
1798	3003	4	2015	2015-01-28	2015-01-28	6	0	2	9997	C	6	Dry
1799	3004	3	2015	2015-01-23	2015-01-23	30	0	2	5230	C	6	Dry
1800	3007	17	2015	2015-04-29	2015-04-29	9	0	2	9998	C	6	Rain
1801	3008	6	2015	2015-02-11	2015-02-11	11	0	2	9998	C	6	Dry
1802	3009	6	2015	2015-02-13	2015-02-13	12	1	2	9997	C	6	Dry
1803	3010	7	2015	2015-02-15	2015-02-15	12	1	2	9997	C	6	Dry
1804	3011	1	2015	2015-01-07	2015-01-07	9	1	1	9998	C	6	Dry
1805	3012	1	2015	2015-01-05	2015-01-05	22	0	1	9997	C	6	Dry
1806	3015	2	2015	2015-01-12	2015-01-12	59	0	2	9995	C	6	Dry
1807	3016	2	2015	2015-01-12	2015-01-12	16	1	2	9997	C	6	Dry
1808	3017	1	2015	2015-01-09	2015-01-09	21	0	2	9997	C	6	Dry
1809	3018	2	2015	2015-01-15	2015-01-15	52	1	2	9999	C	6	Dry
1810	3019	2	2015	2015-01-12	2015-01-12	21	1	2	5149	C	6	Dry
1811	3020	1	2015	2015-01-05	2015-01-05	63	1	2	9995	C	6	Dry
1812	3021	2	2015	2015-01-12	2015-01-12	7	1	2	9997	C	6	Dry
1813	3022	1	2015	2015-01-09	2015-01-09	3	1	2	9998	C	6	Dry
1814	3024	1	2015	2015-01-07	2015-01-07	18	1	1	9999	C	6	Dry
1815	3025	2	2015	2015-01-13	2015-01-13	35	0	1	9996	S	6	Dry
1816	3026	1	2015	2015-01-08	2015-01-08	27	0	1	9996	S	6	Dry
1817	3027	1	2015	2015-01-06	2015-01-06	19	0	1	9996	S	6	Dry
1818	3029	3	2015	2015-01-21	2015-01-21	41	1	2	5149	C	6	Dry
1819	3030	3	2015	2015-01-21	2015-01-21	42	1	2	7129	C	6	Dry
1820	3031	2	2015	2015-01-13	2015-01-13	8	0	1	9997	E	6	Dry
1821	3032	2	2015	2015-01-17	2015-01-17	21	0	1	4222	C	6	Dry
1822	3033	2	2015	2015-01-17	2015-01-17	52	0	1	9996	C	6	Dry
1823	3034	2	2015	2015-01-16	2015-01-16	77	1	1	9996	C	6	Dry
1824	3035	2	2015	2015-01-13	2015-01-13	75	0	1	9996	C	6	Dry
1825	3036	3	2015	2015-01-20	2015-01-20	4	1	1	9998	E	6	Dry
1826	3037	2	2015	2015-01-12	2015-01-12	21	0	1	9997	S	6	Dry
1827	3038	1	2015	2015-01-06	2015-01-06	14	0	1	9997	S	6	Dry
1828	3039	2	2015	2015-01-12	2015-01-12	1	0	1	9999	S	6	Dry
1829	3041	1	2015	2015-01-10	2015-01-10	19	0	1	9999	S	6	Dry
1830	3042	2	2015	2015-01-14	2015-01-14	25	0	1	9996	S	6	Dry
1831	3044	2	2015	2015-01-11	2015-01-11	21	1	1	9999	S	6	Dry
1832	3045	3	2015	2015-01-19	2015-01-19	18	0	1	9996	S	6	Dry
1833	3046	2	2015	2015-01-17	2015-01-17	83	1	1	9999	S	6	Dry
1834	3047	2	2015	2015-01-15	2015-01-15	20	0	1	9997	S	6	Dry
1835	3048	2	2015	2015-01-15	2015-01-15	51	0	1	9996	S	6	Dry
1836	3051	2	2015	2015-01-16	2015-01-16	6	0	1	9997	C	6	Dry
1837	3052	3	2015	2015-01-19	2015-01-19	8	0	1	9997	S	6	Dry
1838	3053	2	2015	2015-01-14	2015-01-14	52	1	2	5149	C	6	Dry
1839	3054	3	2015	2015-01-24	2015-01-24	36	1	2	5149	C	6	Dry
1840	3055	4	2015	2015-01-26	2015-01-26	18	1	2	4123	C	6	Dry
1841	3056	4	2015	2015-01-27	2015-01-27	29	0	2	9996	C	6	Dry
1842	3057	4	2015	2015-01-28	2015-01-28	7	1	2	9998	C	6	Dry
1843	3059	4	2015	2015-01-30	2015-01-30	8	1	1	9998	C	6	Dry
1844	3060	4	2015	2015-01-28	2015-01-28	2	0	1	9998	C	6	Dry
1845	3061	1	2015	2015-01-10	2015-01-10	1	0	1	9998	S	6	Dry
1846	3062	3	2015	2015-01-22	2015-01-22	10	0	1	9997	C	6	Dry
1847	3063	4	2015	2015-01-25	2015-01-25	3	0	1	9998	C	6	Dry
1848	3064	4	2015	2015-01-29	2015-01-29	18	0	2	9997	C	6	Dry
1849	3065	4	2015	2015-01-27	2015-01-27	15	0	2	9997	C	6	Dry
1850	3066	5	2015	2015-02-07	2015-02-07	31	1	2	7219	C	6	Dry
1851	3067	5	2015	2015-02-01	2015-02-01	4	0	2	9998	C	6	Dry
1852	3069	5	2015	2015-02-05	2015-02-05	2	0	2	9998	C	6	Dry
1853	3070	5	2015	2015-02-05	2015-02-05	24	0	2	9996	C	6	Dry
1854	3072	4	2015	2015-01-29	2015-01-29	30	1	2	5162	P	6	Dry
1855	3075	3	2015	2015-01-22	2015-01-22	19	0	1	9997	S	6	Dry
1856	3077	2	2015	2015-01-14	2015-01-14	33	0	1	9996	S	6	Dry
1857	3078	4	2015	2015-01-27	2015-01-27	31	0	1	9999	C	6	Dry
1858	3079	4	2015	2015-01-27	2015-01-27	25	0	1	9996	S	6	Dry
1859	3080	4	2015	2015-01-27	2015-01-27	29	1	2	5169	C	6	Dry
1860	3082	4	2015	2015-01-31	2015-01-31	64	1	2	9995	C	6	Dry
1861	3083	5	2015	2015-02-04	2015-02-04	59	0	2	9996	C	6	Dry
1862	3086	6	2015	2015-02-10	2015-02-10	1	0	2	9998	C	6	Dry
1863	3087	6	2015	2015-02-08	2015-02-08	1	1	2	9998	C	6	Dry
1864	3088	5	2015	2015-02-03	2015-02-03	71	1	2	9995	E	6	Dry
1865	3090	4	2015	2015-01-26	2015-01-26	11	0	1	9997	S	6	Dry
1866	3091	4	2015	2015-01-30	2015-01-30	4	1	1	9997	C	6	Dry
1867	3092	5	2015	2015-02-04	2015-02-04	3	0	1	9997	C	6	Dry
1868	3094	5	2015	2015-02-02	2015-02-02	66	1	1	9999	S	6	Dry
1869	3096	5	2015	2015-02-02	2015-02-02	84	1	1	9995	E	6	Dry
1870	3097	7	2015	2015-02-16	2015-02-16	2	1	1	9997	S	6	Dry
1871	3098	7	2015	2015-02-16	2015-02-16	4	0	2	9998	C	6	Dry
1872	3099	7	2015	2015-02-15	2015-02-15	42	1	2	4222	C	6	Dry
1873	3100	6	2015	2015-02-13	2015-02-13	26	1	2	9998	C	6	Dry
1874	3101	7	2015	2015-02-21	2015-02-21	6	0	2	9997	C	6	Dry
1875	3102	8	2015	2015-02-25	2015-02-25	8	1	2	9998	C	6	Dry
1876	3103	8	2015	2015-02-26	2015-02-26	8	0	2	9998	C	6	Dry
1877	3105	8	2015	2015-02-25	2015-02-25	23	0	1	9996	C	6	Dry
1878	3106	7	2015	2015-02-19	2015-02-19	10	0	2	9997	C	6	Dry
1879	3107	8	2015	2015-02-28	2015-02-28	25	0	2	9996	S	6	Dry
1880	3108	8	2015	2015-02-27	2015-02-27	10	1	2	9997	C	6	Dry
1881	3109	9	2015	2015-03-04	2015-03-04	3	0	2	9998	C	6	Rain
1882	3111	10	2015	2015-03-12	2015-03-12	1	1	2	9996	C	6	Rain
1883	3112	10	2015	2015-03-10	2015-03-10	4	1	2	9998	C	6	Rain
1884	3113	9	2015	2015-03-06	2015-03-06	33	1	1	7411	S	6	Rain
1885	3114	9	2015	2015-03-05	2015-03-05	6	0	1	9998	S	6	Rain
1886	3115	10	2015	2015-03-10	2015-03-10	25	0	2	5149	C	6	Rain
1887	3116	11	2015	2015-03-19	2015-03-19	8	0	2	9997	C	6	Rain
1888	3117	13	2015	2015-03-29	2015-03-29	55	0	2	9996	C	6	Rain
1889	3118	12	2015	2015-03-25	2015-03-25	27	1	1	9999	S	6	Rain
1890	3119	13	2015	2015-03-29	2015-03-29	17	1	2	9997	S	6	Rain
1891	3120	14	2015	2015-04-11	2015-04-11	1	1	2	9998	C	6	Rain
1892	3121	13	2015	2015-03-30	2015-03-30	14	1	2	9997	C	6	Rain
1893	3122	14	2015	2015-04-05	2015-04-05	58	1	1	5222	C	6	Rain
1894	3124	13	2015	2015-04-02	2015-04-02	21	1	1	7141	S	6	Rain
1895	3125	14	2015	2015-04-11	2015-04-11	8	0	2	9997	C	6	Rain
1896	3126	15	2015	2015-04-14	2015-04-14	1	1	2	9998	C	6	Rain
1897	3127	14	2015	2015-04-10	2015-04-10	5	1	1	9999	S	6	Rain
1898	3128	17	2015	2015-04-26	2015-04-26	1	1	2	9996	C	6	Rain
1899	3129	2	2015	2015-01-13	2015-01-13	19	1	2	9997	E	6	Dry
1900	3135	8	2015	2015-02-23	2015-02-23	21	0	1	9997	N	6	Dry
1901	3136	5	2015	2015-02-02	2015-02-02	6	0	1	9997	S	6	Dry
1902	3137	5	2015	2015-02-07	2015-02-07	31	0	2	2312	C	6	Dry
1903	3138	3	2015	2015-01-20	2015-01-20	31	1	1	3234	C	6	Dry
1904	3142	19	2015	2015-05-12	2015-05-12	8	1	2	9997	C	6	Rain
1905	3143	20	2015	2015-05-21	2015-05-21	27	0	2	9996	C	6	Rain
1906	3144	20	2015	2015-05-21	2015-05-21	27	0	2	9996	C	6	Rain
1907	3146	21	2015	2015-05-26	2015-05-26	9	0	1	9997	C	6	Rain
1908	3147	20	2015	2015-05-23	2015-05-23	59	1	1	9999	S	6	Rain
1909	3148	18	2015	2015-05-04	2015-05-04	1	0	1	9999	S	6	Rain
1910	3149	21	2015	2015-05-25	2015-05-25	1	1	1	9999	S	6	Rain
1911	3150	17	2015	2015-05-01	2015-05-01	10	0	2	9998	C	6	Rain
1912	3151	22	2015	2015-06-01	2015-06-01	77	1	2	9996	C	6	Dry
1913	3152	22	2015	2015-06-03	2015-06-03	2	0	2	9998	C	6	Dry
1914	3153	21	2015	2015-05-24	2015-05-24	21	1	2	5149	C	6	Rain
1915	3154	22	2015	2015-06-05	2015-06-05	75	1	2	9995	C	6	Dry
1916	3155	23	2015	2015-06-10	2015-06-10	30	0	2	9996	C	6	Dry
1917	3156	24	2015	2015-06-16	2015-06-16	64	1	2	9995	C	6	Dry
1918	3157	23	2015	2015-06-09	2015-06-09	13	1	2	9997	P	6	Dry
1919	3159	23	2015	2015-06-12	2015-06-12	8	1	1	9997	S	6	Dry
1920	3160	23	2015	2015-06-07	2015-06-07	1	0	1	9998	C	6	Dry
1921	3161	22	2015	2015-06-01	2015-06-01	58	1	1	9950	C	6	Dry
1922	3163	24	2015	2015-06-17	2015-06-17	24	1	2	7129	C	6	Dry
1923	3165	27	2015	2015-07-06	2015-07-06	15	0	1	9997	C	6	Dry
1924	3166	27	2015	2015-07-08	2015-07-08	16	1	1	9997	S	6	Dry
1925	3167	29	2015	2015-07-25	2015-07-25	90	1	2	9996	C	6	Dry
1926	3168	28	2015	2015-07-18	2015-07-18	3	0	1	9998	S	6	Dry
1927	3169	28	2015	2015-07-17	2015-07-17	21	1	1	9999	S	6	Dry
1928	3170	27	2015	2015-07-11	2015-07-11	15	1	1	9997	S	6	Dry
1929	3171	29	2015	2015-07-25	2015-07-25	2	1	2	9998	P	6	Dry
1930	3172	30	2015	2015-07-26	2015-07-26	14	0	2	9997	C	3	Dry
1931	3173	29	2015	2015-07-21	2015-07-21	8	1	2	9997	C	6	Dry
1932	3175	31	2015	2015-08-02	2015-08-02	41	0	2	9996	C	6	Dry
1933	3179	32	2015	2015-08-13	2015-08-13	33	1	2	4222	C	6	Dry
1934	3180	34	2015	2015-08-27	2015-08-27	53	0	2	9996	C	6	Dry
1935	3181	34	2015	2015-08-25	2015-08-25	72	0	2	9996	C	6	Dry
1936	3182	33	2015	2015-08-20	2015-08-20	5	1	2	9997	C	6	Dry
1937	3183	35	2015	2015-09-01	2015-09-01	9	0	1	9998	C	6	Dry
1938	3184	30	2015	2015-07-30	2015-07-30	36	0	1	2226	C	6	Dry
1939	3185	35	2015	2015-08-31	2015-08-31	5	0	2	9998	C	6	Dry
1940	3186	36	2015	2015-09-11	2015-09-11	5	0	2	9998	C	6	Dry
1941	3187	36	2015	2015-09-11	2015-09-11	16	0	2	9997	C	6	Dry
1942	3188	38	2015	2015-09-20	2015-09-20	78	1	2	9996	P	6	Dry
1943	3190	37	2015	2015-09-18	2015-09-18	87	1	1	9950	S	6	Dry
1944	3191	38	2015	2015-09-26	2015-09-26	73	0	1	9995	C	6	Dry
1945	3194	12	2015	2015-03-26	2015-03-26	7	0	1	9997	C	6	Rain
1946	3195	40	2015	2015-10-10	2015-10-10	3	1	1	9996	S	6	Rain
1947	3196	40	2015	2015-10-10	2015-10-10	12	1	1	9997	S	6	Rain
1948	3198	40	2015	2015-10-09	2015-10-09	49	1	2	1424	C	6	Rain
1949	3199	42	2015	2015-10-22	2015-10-22	9	0	1	9997	S	6	Rain
1950	3200	43	2015	2015-10-27	2015-10-27	17	1	2	9997	C	6	Rain
1951	3201	42	2015	2015-10-22	2015-10-22	6	0	2	9997	C	6	Rain
1952	3202	42	2015	2015-10-23	2015-10-23	9	0	1	9997	S	6	Rain
1953	3204	43	2015	2015-10-28	2015-10-28	80	0	2	9996	C	6	Rain
1954	3205	43	2015	2015-10-27	2015-10-27	23	1	1	5132	C	6	Rain
1955	3206	44	2015	2015-11-04	2015-11-04	71	1	1	9996	C	6	Rain
1956	3207	44	2015	2015-11-06	2015-11-06	85	1	1	9996	C	6	Rain
1957	3208	44	2015	2015-11-05	2015-11-05	91	0	2	9996	C	6	Rain
1958	3209	44	2015	2015-11-07	2015-11-07	14	0	1	9997	S	6	Rain
1959	3210	44	2015	2015-11-02	2015-11-02	19	0	1	9997	N	6	Rain
1960	3211	46	2015	2015-11-16	2015-11-16	43	0	2	2314	C	6	Rain
1961	3212	46	2015	2015-11-18	2015-11-18	70	0	1	9999	S	6	Rain
1962	3213	47	2015	2015-11-26	2015-11-26	11	1	1	9997	S	6	Rain
1963	3214	46	2015	2015-11-18	2015-11-18	61	1	2	9995	C	6	Rain
1964	3215	47	2015	2015-11-24	2015-11-24	19	0	1	9997	S	6	Rain
1965	3216	47	2015	2015-11-25	2015-11-25	54	0	1	9999	S	6	Rain
1966	3217	47	2015	2015-11-27	2015-11-27	35	0	1	9996	S	6	Rain
1967	3218	47	2015	2015-11-22	2015-11-22	43	1	2	130	E	6	Rain
1968	3219	46	2015	2015-11-15	2015-11-15	21	1	1	9997	S	6	Rain
1969	3220	48	2015	2015-12-01	2015-12-01	67	0	1	9950	S	6	Dry
1970	3221	47	2015	2015-11-28	2015-11-28	43	1	1	9999	S	6	Rain
1971	3222	49	2015	2015-12-07	2015-12-07	18	1	1	9997	S	6	Dry
1972	3224	46	2015	2015-11-15	2015-11-15	21	0	1	9999	S	6	Rain
1973	3225	50	2015	2015-12-13	2015-12-13	31	0	1	4211	C	6	Dry
1974	3226	50	2015	2015-12-16	2015-12-16	28	1	1	9999	E	6	Dry
1975	3227	51	2015	2015-12-21	2015-12-21	23	0	1	9996	S	6	Dry
1976	3228	50	2015	2015-12-16	2015-12-16	52	0	2	5132	C	6	Dry
1977	3232	1	2016	2016-01-09	2016-01-09	22	0	2	9996	C	6	Dry
1978	3239	1	2016	2016-01-05	2016-01-05	68	1	1	9999	C	6	Dry
1979	3255	10	2016	2016-03-11	2016-03-11	4	0	2	9997	C	6	Rain
1980	3262	12	2016	2016-03-26	2016-03-26	50	0	2	9996	E	6	Rain
1981	3269	13	2016	2016-03-28	2016-03-28	20	1	2	5162	P	6	Rain
1982	3270	13	2016	2016-03-30	2016-03-30	77	1	1	2221	E	6	Rain
1983	3278	14	2016	2016-04-09	2016-04-09	18	1	2	5162	P	6	Rain
1984	3280	14	2016	2016-04-08	2016-04-08	82	1	2	9996	C	6	Rain
1985	3282	14	2016	2016-04-05	2016-04-05	65	0	2	9996	E	6	Rain
1986	3285	14	2016	2016-04-05	2016-04-05	15	0	1	9999	S	6	Rain
1987	3286	15	2016	2016-04-15	2016-04-15	18	1	2	5162	P	6	Rain
1988	3290	15	2016	2016-04-13	2016-04-13	18	1	2	5162	P	6	Rain
1989	3291	15	2016	2016-04-14	2016-04-14	18	1	2	5162	P	6	Rain
1990	3292	15	2016	2016-04-14	2016-04-14	18	1	2	5162	P	6	Rain
1991	3296	15	2016	2016-04-11	2016-04-11	70	1	2	9996	C	6	Rain
1992	3299	16	2016	2016-04-22	2016-04-22	20	1	2	5162	P	6	Rain
1993	3300	16	2016	2016-04-17	2016-04-17	18	1	2	5162	P	6	Rain
1994	3301	16	2016	2016-04-21	2016-04-21	5	1	2	9997	C	6	Rain
1995	3302	16	2016	2016-04-22	2016-04-22	1	1	1	9996	S	6	Rain
1996	3305	17	2016	2016-04-30	2016-04-30	19	1	3	9999	C	6	Rain
1997	3309	17	2016	2016-04-30	2016-04-30	38	0	1	9996	S	6	Rain
1998	3310	17	2016	2016-04-30	2016-04-30	32	1	2	5162	P	6	Rain
[truncated: 1,551 more rows]
[truncated: 8 more columns]
