# Supplementary material for: Effectiveness of an intervention for Aedes aegypti control scaled-up under an inter-sectoral approach in a Colombian city hyper-endemic for dengue virus
Source: PLoS One. 2020 Apr 1;15(4):e0230486. doi: 10.1371/journal.pone.0230486 (PMC7112230; doi:10.1371/journal.pone.0230486)
Supplement: S2 Data — (XLSX) [file pone.0230486.s002.xlsx]

## Sheet: Sheet1
wkt_geom	Nom_sectores	sector	Pop_sec	tto_control	tiempo_1	semana	edad_	sexo_1	ano	ocupacion_	tip_ss_	per_etn_	epoca
PolygonZ ((921830.38548637018539011 969007.08549088484141976 -14.38635841105133295, 921859.04813034471590072 968978.53638223186135292 -14.38946644216775894, 921857.20043877162970603 968963.63478855462744832 -14.39009864628314972, 921733.26336661586537957 968882.01969729026313871 -14.38685703743249178, 921790.56890404317528009 968801.48538439860567451 -14.39423737581819296, 921795.2216259611304849…	SEC_01_CONTROL	1	3931	0	0	1	21	0	2015	9997	C	6	Rain
PolygonZ ((921830.38548637018539011 969007.08549088484141976 -14.38635841105133295, 921859.04813034471590072 968978.53638223186135292 -14.38946644216775894, 921857.20043877162970603 968963.63478855462744832 -14.39009864628314972, 921733.26336661586537957 968882.01969729026313871 -14.38685703743249178, 921790.56890404317528009 968801.48538439860567451 -14.39423737581819296, 921795.2216259611304849…	SEC_01_CONTROL	1	3931	0	0	3	36	1	2015	5149	C	6	Rain
PolygonZ ((921830.38548637018539011 969007.08549088484141976 -14.38635841105133295, 921859.04813034471590072 968978.53638223186135292 -14.38946644216775894, 921857.20043877162970603 968963.63478855462744832 -14.39009864628314972, 921733.26336661586537957 968882.01969729026313871 -14.38685703743249178, 921790.56890404317528009 968801.48538439860567451 -14.39423737581819296, 921795.2216259611304849…	SEC_01_CONTROL	1	3931	0	0	38	78	1	2015	9996	P	6	Rain
PolygonZ ((921830.38548637018539011 969007.08549088484141976 -14.38635841105133295, 921859.04813034471590072 968978.53638223186135292 -14.38946644216775894, 921857.20043877162970603 968963.63478855462744832 -14.39009864628314972, 921733.26336661586537957 968882.01969729026313871 -14.38685703743249178, 921790.56890404317528009 968801.48538439860567451 -14.39423737581819296, 921795.2216259611304849…	SEC_01_CONTROL	1	3931	0	1	19	37	1	2016	2314	E	6	Rain
PolygonZ ((921830.38548637018539011 969007.08549088484141976 -14.38635841105133295, 921859.04813034471590072 968978.53638223186135292 -14.38946644216775894, 921857.20043877162970603 968963.63478855462744832 -14.39009864628314972, 921733.26336661586537957 968882.01969729026313871 -14.38685703743249178, 921790.56890404317528009 968801.48538439860567451 -14.39423737581819296, 921795.2216259611304849…	SEC_01_CONTROL	1	3931	0	1	32	18	1	2016	9997	C	6	Rain
PolygonZ ((921830.38548637018539011 969007.08549088484141976 -14.38635841105133295, 921859.04813034471590072 968978.53638223186135292 -14.38946644216775894, 921857.20043877162970603 968963.63478855462744832 -14.39009864628314972, 921733.26336661586537957 968882.01969729026313871 -14.38685703743249178, 921790.56890404317528009 968801.48538439860567451 -14.39423737581819296, 921795.2216259611304849…	SEC_01_CONTROL	1	3931	0	1	32	27	1	2016	9999	S	6	Rain
PolygonZ ((921830.38548637018539011 969007.08549088484141976 -14.38635841105133295, 921859.04813034471590072 968978.53638223186135292 -14.38946644216775894, 921857.20043877162970603 968963.63478855462744832 -14.39009864628314972, 921733.26336661586537957 968882.01969729026313871 -14.38685703743249178, 921790.56890404317528009 968801.48538439860567451 -14.39423737581819296, 921795.2216259611304849…	SEC_01_CONTROL	1	3931	0	1	34	35	1	2016	9999	C	6	Rain
PolygonZ ((921830.38548637018539011 969007.08549088484141976 -14.38635841105133295, 921859.04813034471590072 968978.53638223186135292 -14.38946644216775894, 921857.20043877162970603 968963.63478855462744832 -14.39009864628314972, 921733.26336661586537957 968882.01969729026313871 -14.38685703743249178, 921790.56890404317528009 968801.48538439860567451 -14.39423737581819296, 921795.2216259611304849…	SEC_01_CONTROL	1	3931	0	1	35	9	0	2016	9997	S	6	Rain
PolygonZ ((921830.38548637018539011 969007.08549088484141976 -14.38635841105133295, 921859.04813034471590072 968978.53638223186135292 -14.38946644216775894, 921857.20043877162970603 968963.63478855462744832 -14.39009864628314972, 921733.26336661586537957 968882.01969729026313871 -14.38685703743249178, 921790.56890404317528009 968801.48538439860567451 -14.39423737581819296, 921795.2216259611304849…	SEC_01_CONTROL	1	3931	0	1	42	7	1	2016	9997	C	6	Rain
PolygonZ ((921830.38548637018539011 969007.08549088484141976 -14.38635841105133295, 921859.04813034471590072 968978.53638223186135292 -14.38946644216775894, 921857.20043877162970603 968963.63478855462744832 -14.39009864628314972, 921733.26336661586537957 968882.01969729026313871 -14.38685703743249178, 921790.56890404317528009 968801.48538439860567451 -14.39423737581819296, 921795.2216259611304849…	SEC_01_CONTROL	1	3931	0	1	20	3	0	2016	9998	C	6	Dry
PolygonZ ((921830.38548637018539011 969007.08549088484141976 -14.38635841105133295, 921859.04813034471590072 968978.53638223186135292 -14.38946644216775894, 921857.20043877162970603 968963.63478855462744832 -14.39009864628314972, 921733.26336661586537957 968882.01969729026313871 -14.38685703743249178, 921790.56890404317528009 968801.48538439860567451 -14.39423737581819296, 921795.2216259611304849…	SEC_01_CONTROL	1	3931	0	1	31	46	1	2016	9133	N	6	Rain
PolygonZ ((921830.38548637018539011 969007.08549088484141976 -14.38635841105133295, 921859.04813034471590072 968978.53638223186135292 -14.38946644216775894, 921857.20043877162970603 968963.63478855462744832 -14.39009864628314972, 921733.26336661586537957 968882.01969729026313871 -14.38685703743249178, 921790.56890404317528009 968801.48538439860567451 -14.39423737581819296, 921795.2216259611304849…	SEC_01_CONTROL	1	3931	0	2	48	4	1	2016	9997	C	6	Dry
PolygonZ ((921830.38548637018539011 969007.08549088484141976 -14.38635841105133295, 921859.04813034471590072 968978.53638223186135292 -14.38946644216775894, 921857.20043877162970603 968963.63478855462744832 -14.39009864628314972, 921733.26336661586537957 968882.01969729026313871 -14.38685703743249178, 921790.56890404317528009 968801.48538439860567451 -14.39423737581819296, 921795.2216259611304849…	SEC_01_CONTROL	1	3931	0	2	52	82	1	2016	9995	C	6	Dry
PolygonZ ((921830.38548637018539011 969007.08549088484141976 -14.38635841105133295, 921859.04813034471590072 968978.53638223186135292 -14.38946644216775894, 921857.20043877162970603 968963.63478855462744832 -14.39009864628314972, 921733.26336661586537957 968882.01969729026313871 -14.38685703743249178, 921790.56890404317528009 968801.48538439860567451 -14.39423737581819296, 921795.2216259611304849…	SEC_01_CONTROL	1	3931	0	2	7	56	1	2016	9950	S	3	Dry
PolygonZ ((921830.38548637018539011 969007.08549088484141976 -14.38635841105133295, 921859.04813034471590072 968978.53638223186135292 -14.38946644216775894, 921857.20043877162970603 968963.63478855462744832 -14.39009864628314972, 921733.26336661586537957 968882.01969729026313871 -14.38685703743249178, 921790.56890404317528009 968801.48538439860567451 -14.39423737581819296, 921795.2216259611304849…	SEC_01_CONTROL	1	3931	0	2	1	29	0	2017	9996	C	6	Dry
PolygonZ ((921830.38548637018539011 969007.08549088484141976 -14.38635841105133295, 921859.04813034471590072 968978.53638223186135292 -14.38946644216775894, 921857.20043877162970603 968963.63478855462744832 -14.39009864628314972, 921733.26336661586537957 968882.01969729026313871 -14.38685703743249178, 921790.56890404317528009 968801.48538439860567451 -14.39423737581819296, 921795.2216259611304849…	SEC_01_CONTROL	1	3931	0	2	4	33	0	2017	2229	C	6	Dry
PolygonZ ((921830.38548637018539011 969007.08549088484141976 -14.38635841105133295, 921859.04813034471590072 968978.53638223186135292 -14.38946644216775894, 921857.20043877162970603 968963.63478855462744832 -14.39009864628314972, 921733.26336661586537957 968882.01969729026313871 -14.38685703743249178, 921790.56890404317528009 968801.48538439860567451 -14.39423737581819296, 921795.2216259611304849…	SEC_01_CONTROL	1	3931	0	2	5	42	1	2017	5219	C	6	Dry
PolygonZ ((921830.38548637018539011 969007.08549088484141976 -14.38635841105133295, 921859.04813034471590072 968978.53638223186135292 -14.38946644216775894, 921857.20043877162970603 968963.63478855462744832 -14.39009864628314972, 921733.26336661586537957 968882.01969729026313871 -14.38685703743249178, 921790.56890404317528009 968801.48538439860567451 -14.39423737581819296, 921795.2216259611304849…	SEC_01_CONTROL	1	3931	0	2	5	27	0	2017	2421	C	6	Dry
PolygonZ ((921830.38548637018539011 969007.08549088484141976 -14.38635841105133295, 921859.04813034471590072 968978.53638223186135292 -14.38946644216775894, 921857.20043877162970603 968963.63478855462744832 -14.39009864628314972, 921733.26336661586537957 968882.01969729026313871 -14.38685703743249178, 921790.56890404317528009 968801.48538439860567451 -14.39423737581819296, 921795.2216259611304849…	SEC_01_CONTROL	1	3931	0	2	8	92	0	2017	9996	E	6	Dry
PolygonZ ((921830.38548637018539011 969007.08549088484141976 -14.38635841105133295, 921859.04813034471590072 968978.53638223186135292 -14.38946644216775894, 921857.20043877162970603 968963.63478855462744832 -14.39009864628314972, 921733.26336661586537957 968882.01969729026313871 -14.38685703743249178, 921790.56890404317528009 968801.48538439860567451 -14.39423737581819296, 921795.2216259611304849…	SEC_01_CONTROL	1	3931	0	2	8	11	1	2017	9997	C	6	Dry
PolygonZ ((921830.38548637018539011 969007.08549088484141976 -14.38635841105133295, 921859.04813034471590072 968978.53638223186135292 -14.38946644216775894, 921857.20043877162970603 968963.63478855462744832 -14.39009864628314972, 921733.26336661586537957 968882.01969729026313871 -14.38685703743249178, 921790.56890404317528009 968801.48538439860567451 -14.39423737581819296, 921795.2216259611304849…	SEC_01_CONTROL	1	3931	0	2	10	4	0	2017	9999	C	6	Rain
PolygonZ ((921830.38548637018539011 969007.08549088484141976 -14.38635841105133295, 921859.04813034471590072 968978.53638223186135292 -14.38946644216775894, 921857.20043877162970603 968963.63478855462744832 -14.39009864628314972, 921733.26336661586537957 968882.01969729026313871 -14.38685703743249178, 921790.56890404317528009 968801.48538439860567451 -14.39423737581819296, 921795.2216259611304849…	SEC_01_CONTROL	1	3931	0	2	13	29	0	2017	4222	C	6	Rain
PolygonZ ((921830.38548637018539011 969007.08549088484141976 -14.38635841105133295, 921859.04813034471590072 968978.53638223186135292 -14.38946644216775894, 921857.20043877162970603 968963.63478855462744832 -14.39009864628314972, 921733.26336661586537957 968882.01969729026313871 -14.38685703743249178, 921790.56890404317528009 968801.48538439860567451 -14.39423737581819296, 921795.2216259611304849…	SEC_01_CONTROL	1	3931	0	2	18	38	1	2017	3419	C	6	Rain
PolygonZ ((921830.38548637018539011 969007.08549088484141976 -14.38635841105133295, 921859.04813034471590072 968978.53638223186135292 -14.38946644216775894, 921857.20043877162970603 968963.63478855462744832 -14.39009864628314972, 921733.26336661586537957 968882.01969729026313871 -14.38685703743249178, 921790.56890404317528009 968801.48538439860567451 -14.39423737581819296, 921795.2216259611304849…	SEC_01_CONTROL	1	3931	0	2	19	33	0	2017	5132	C	6	Rain
PolygonZ ((921830.38548637018539011 969007.08549088484141976 -14.38635841105133295, 921859.04813034471590072 968978.53638223186135292 -14.38946644216775894, 921857.20043877162970603 968963.63478855462744832 -14.39009864628314972, 921733.26336661586537957 968882.01969729026313871 -14.38685703743249178, 921790.56890404317528009 968801.48538439860567451 -14.39423737581819296, 921795.2216259611304849…	SEC_01_CONTROL	1	3931	0	2	21	10	0	2017	9999	S	6	Rain
PolygonZ ((921830.38548637018539011 969007.08549088484141976 -14.38635841105133295, 921859.04813034471590072 968978.53638223186135292 -14.38946644216775894, 921857.20043877162970603 968963.63478855462744832 -14.39009864628314972, 921733.26336661586537957 968882.01969729026313871 -14.38685703743249178, 921790.56890404317528009 968801.48538439860567451 -14.39423737581819296, 921795.2216259611304849…	SEC_01_CONTROL	1	3931	0	2	22	17	1	2017	9997	C	6	Dry
PolygonZ ((921830.38548637018539011 969007.08549088484141976 -14.38635841105133295, 921859.04813034471590072 968978.53638223186135292 -14.38946644216775894, 921857.20043877162970603 968963.63478855462744832 -14.39009864628314972, 921733.26336661586537957 968882.01969729026313871 -14.38685703743249178, 921790.56890404317528009 968801.48538439860567451 -14.39423737581819296, 921795.2216259611304849…	SEC_01_CONTROL	1	3931	0	2	23	45	0	2017	9996	C	6	Dry
PolygonZ ((921830.38548637018539011 969007.08549088484141976 -14.38635841105133295, 921859.04813034471590072 968978.53638223186135292 -14.38946644216775894, 921857.20043877162970603 968963.63478855462744832 -14.39009864628314972, 921733.26336661586537957 968882.01969729026313871 -14.38685703743249178, 921790.56890404317528009 968801.48538439860567451 -14.39423737581819296, 921795.2216259611304849…	SEC_01_CONTROL	1	3931	0	2	24	10	0	2017	9999	S	6	Dry
PolygonZ ((921830.38548637018539011 969007.08549088484141976 -14.38635841105133295, 921859.04813034471590072 968978.53638223186135292 -14.38946644216775894, 921857.20043877162970603 968963.63478855462744832 -14.39009864628314972, 921733.26336661586537957 968882.01969729026313871 -14.38685703743249178, 921790.56890404317528009 968801.48538439860567451 -14.39423737581819296, 921795.2216259611304849…	SEC_01_CONTROL	1	3931	0	2	30	12	0	2017	9997	C	6	Dry
PolygonZ ((921830.38548637018539011 969007.08549088484141976 -14.38635841105133295, 921859.04813034471590072 968978.53638223186135292 -14.38946644216775894, 921857.20043877162970603 968963.63478855462744832 -14.39009864628314972, 921733.26336661586537957 968882.01969729026313871 -14.38685703743249178, 921790.56890404317528009 968801.48538439860567451 -14.39423737581819296, 921795.2216259611304849…	SEC_01_CONTROL	1	3931	0	2	32	9	1	2017	9997	C	6	Dry
MultiPolygon (((921724.27205924806185067 969244.71847156470175833, 921645.52119177801068872 969192.95617666270118207, 921656.249235276482068 969179.20349791343323886, 921723.94748512899968773 969224.91675097134429961, 921727.02881979453377426 969226.36777998565230519, 921730.40683928679209203 969226.81920435803476721, 921733.76314215769525617 969226.22847427276428789, 921736.78137390431948006 969…	SEC_01_INTERVENCION	1	9538	1	0	37	28	1	2015	5121	C	6	Rain
MultiPolygon (((921724.27205924806185067 969244.71847156470175833, 921645.52119177801068872 969192.95617666270118207, 921656.249235276482068 969179.20349791343323886, 921723.94748512899968773 969224.91675097134429961, 921727.02881979453377426 969226.36777998565230519, 921730.40683928679209203 969226.81920435803476721, 921733.76314215769525617 969226.22847427276428789, 921736.78137390431948006 969…	SEC_01_INTERVENCION	1	9538	1	0	4	6	0	2015	9997	C	6	Rain
MultiPolygon (((921724.27205924806185067 969244.71847156470175833, 921645.52119177801068872 969192.95617666270118207, 921656.249235276482068 969179.20349791343323886, 921723.94748512899968773 969224.91675097134429961, 921727.02881979453377426 969226.36777998565230519, 921730.40683928679209203 969226.81920435803476721, 921733.76314215769525617 969226.22847427276428789, 921736.78137390431948006 969…	SEC_01_INTERVENCION	1	9538	1	0	2	7	1	2015	9997	C	6	Rain
MultiPolygon (((921724.27205924806185067 969244.71847156470175833, 921645.52119177801068872 969192.95617666270118207, 921656.249235276482068 969179.20349791343323886, 921723.94748512899968773 969224.91675097134429961, 921727.02881979453377426 969226.36777998565230519, 921730.40683928679209203 969226.81920435803476721, 921733.76314215769525617 969226.22847427276428789, 921736.78137390431948006 969…	SEC_01_INTERVENCION	1	9538	1	0	2	51	0	2015	9996	S	6	Rain
MultiPolygon (((921724.27205924806185067 969244.71847156470175833, 921645.52119177801068872 969192.95617666270118207, 921656.249235276482068 969179.20349791343323886, 921723.94748512899968773 969224.91675097134429961, 921727.02881979453377426 969226.36777998565230519, 921730.40683928679209203 969226.81920435803476721, 921733.76314215769525617 969226.22847427276428789, 921736.78137390431948006 969…	SEC_01_INTERVENCION	1	9538	1	0	4	3	0	2015	9998	C	6	Dry
MultiPolygon (((921724.27205924806185067 969244.71847156470175833, 921645.52119177801068872 969192.95617666270118207, 921656.249235276482068 969179.20349791343323886, 921723.94748512899968773 969224.91675097134429961, 921727.02881979453377426 969226.36777998565230519, 921730.40683928679209203 969226.81920435803476721, 921733.76314215769525617 969226.22847427276428789, 921736.78137390431948006 969…	SEC_01_INTERVENCION	1	9538	1	0	4	31	0	2015	9999	C	6	Dry
MultiPolygon (((921724.27205924806185067 969244.71847156470175833, 921645.52119177801068872 969192.95617666270118207, 921656.249235276482068 969179.20349791343323886, 921723.94748512899968773 969224.91675097134429961, 921727.02881979453377426 969226.36777998565230519, 921730.40683928679209203 969226.81920435803476721, 921733.76314215769525617 969226.22847427276428789, 921736.78137390431948006 969…	SEC_01_INTERVENCION	1	9538	1	0	7	10	0	2015	9997	C	6	Dry
MultiPolygon (((921724.27205924806185067 969244.71847156470175833, 921645.52119177801068872 969192.95617666270118207, 921656.249235276482068 969179.20349791343323886, 921723.94748512899968773 969224.91675097134429961, 921727.02881979453377426 969226.36777998565230519, 921730.40683928679209203 969226.81920435803476721, 921733.76314215769525617 969226.22847427276428789, 921736.78137390431948006 969…	SEC_01_INTERVENCION	1	9538	1	0	21	1	1	2015	9999	S	6	Dry
MultiPolygon (((921724.27205924806185067 969244.71847156470175833, 921645.52119177801068872 969192.95617666270118207, 921656.249235276482068 969179.20349791343323886, 921723.94748512899968773 969224.91675097134429961, 921727.02881979453377426 969226.36777998565230519, 921730.40683928679209203 969226.81920435803476721, 921733.76314215769525617 969226.22847427276428789, 921736.78137390431948006 969…	SEC_01_INTERVENCION	1	9538	1	0	22	75	1	2015	9995	C	6	Dry
MultiPolygon (((921724.27205924806185067 969244.71847156470175833, 921645.52119177801068872 969192.95617666270118207, 921656.249235276482068 969179.20349791343323886, 921723.94748512899968773 969224.91675097134429961, 921727.02881979453377426 969226.36777998565230519, 921730.40683928679209203 969226.81920435803476721, 921733.76314215769525617 969226.22847427276428789, 921736.78137390431948006 969…	SEC_01_INTERVENCION	1	9538	1	0	24	24	1	2015	7129	C	6	Rain
MultiPolygon (((921724.27205924806185067 969244.71847156470175833, 921645.52119177801068872 969192.95617666270118207, 921656.249235276482068 969179.20349791343323886, 921723.94748512899968773 969224.91675097134429961, 921727.02881979453377426 969226.36777998565230519, 921730.40683928679209203 969226.81920435803476721, 921733.76314215769525617 969226.22847427276428789, 921736.78137390431948006 969…	SEC_01_INTERVENCION	1	9538	1	0	42	9	0	2015	9997	S	6	Rain
MultiPolygon (((921724.27205924806185067 969244.71847156470175833, 921645.52119177801068872 969192.95617666270118207, 921656.249235276482068 969179.20349791343323886, 921723.94748512899968773 969224.91675097134429961, 921727.02881979453377426 969226.36777998565230519, 921730.40683928679209203 969226.81920435803476721, 921733.76314215769525617 969226.22847427276428789, 921736.78137390431948006 969…	SEC_01_INTERVENCION	1	9538	1	1	46	21	0	2015	9999	S	6	Dry
MultiPolygon (((921724.27205924806185067 969244.71847156470175833, 921645.52119177801068872 969192.95617666270118207, 921656.249235276482068 969179.20349791343323886, 921723.94748512899968773 969224.91675097134429961, 921727.02881979453377426 969226.36777998565230519, 921730.40683928679209203 969226.81920435803476721, 921733.76314215769525617 969226.22847427276428789, 921736.78137390431948006 969…	SEC_01_INTERVENCION	1	9538	1	1	16	5	1	2016	9997	C	6	Dry
MultiPolygon (((921724.27205924806185067 969244.71847156470175833, 921645.52119177801068872 969192.95617666270118207, 921656.249235276482068 969179.20349791343323886, 921723.94748512899968773 969224.91675097134429961, 921727.02881979453377426 969226.36777998565230519, 921730.40683928679209203 969226.81920435803476721, 921733.76314215769525617 969226.22847427276428789, 921736.78137390431948006 969…	SEC_01_INTERVENCION	1	9538	1	1	16	1	1	2016	9996	S	6	Dry
MultiPolygon (((921724.27205924806185067 969244.71847156470175833, 921645.52119177801068872 969192.95617666270118207, 921656.249235276482068 969179.20349791343323886, 921723.94748512899968773 969224.91675097134429961, 921727.02881979453377426 969226.36777998565230519, 921730.40683928679209203 969226.81920435803476721, 921733.76314215769525617 969226.22847427276428789, 921736.78137390431948006 969…	SEC_01_INTERVENCION	1	9538	1	1	18	4	1	2016	9997	C	6	Rain
MultiPolygon (((921724.27205924806185067 969244.71847156470175833, 921645.52119177801068872 969192.95617666270118207, 921656.249235276482068 969179.20349791343323886, 921723.94748512899968773 969224.91675097134429961, 921727.02881979453377426 969226.36777998565230519, 921730.40683928679209203 969226.81920435803476721, 921733.76314215769525617 969226.22847427276428789, 921736.78137390431948006 969…	SEC_01_INTERVENCION	1	9538	1	1	20	74	0	2016	9996	E	6	Rain
MultiPolygon (((921724.27205924806185067 969244.71847156470175833, 921645.52119177801068872 969192.95617666270118207, 921656.249235276482068 969179.20349791343323886, 921723.94748512899968773 969224.91675097134429961, 921727.02881979453377426 969226.36777998565230519, 921730.40683928679209203 969226.81920435803476721, 921733.76314215769525617 969226.22847427276428789, 921736.78137390431948006 969…	SEC_01_INTERVENCION	1	9538	1	1	22	64	0	2016	9996	C	6	Rain
MultiPolygon (((921724.27205924806185067 969244.71847156470175833, 921645.52119177801068872 969192.95617666270118207, 921656.249235276482068 969179.20349791343323886, 921723.94748512899968773 969224.91675097134429961, 921727.02881979453377426 969226.36777998565230519, 921730.40683928679209203 969226.81920435803476721, 921733.76314215769525617 969226.22847427276428789, 921736.78137390431948006 969…	SEC_01_INTERVENCION	1	9538	1	1	30	42	0	2016	5122	C	6	Rain
MultiPolygon (((921724.27205924806185067 969244.71847156470175833, 921645.52119177801068872 969192.95617666270118207, 921656.249235276482068 969179.20349791343323886, 921723.94748512899968773 969224.91675097134429961, 921727.02881979453377426 969226.36777998565230519, 921730.40683928679209203 969226.81920435803476721, 921733.76314215769525617 969226.22847427276428789, 921736.78137390431948006 969…	SEC_01_INTERVENCION	1	9538	1	1	44	14	0	2016	9997	S	6	Rain
MultiPolygon (((921724.27205924806185067 969244.71847156470175833, 921645.52119177801068872 969192.95617666270118207, 921656.249235276482068 969179.20349791343323886, 921723.94748512899968773 969224.91675097134429961, 921727.02881979453377426 969226.36777998565230519, 921730.40683928679209203 969226.81920435803476721, 921733.76314215769525617 969226.22847427276428789, 921736.78137390431948006 969…	SEC_01_INTERVENCION	1	9538	1	1	18	40	0	2016	9221	C	6	Dry
MultiPolygon (((921724.27205924806185067 969244.71847156470175833, 921645.52119177801068872 969192.95617666270118207, 921656.249235276482068 969179.20349791343323886, 921723.94748512899968773 969224.91675097134429961, 921727.02881979453377426 969226.36777998565230519, 921730.40683928679209203 969226.81920435803476721, 921733.76314215769525617 969226.22847427276428789, 921736.78137390431948006 969…	SEC_01_INTERVENCION	1	9538	1	1	18	11	1	2016	9997	C	6	Dry
MultiPolygon (((921724.27205924806185067 969244.71847156470175833, 921645.52119177801068872 969192.95617666270118207, 921656.249235276482068 969179.20349791343323886, 921723.94748512899968773 969224.91675097134429961, 921727.02881979453377426 969226.36777998565230519, 921730.40683928679209203 969226.81920435803476721, 921733.76314215769525617 969226.22847427276428789, 921736.78137390431948006 969…	SEC_01_INTERVENCION	1	9538	1	1	22	6	0	2016	9997	P	6	Dry
MultiPolygon (((921724.27205924806185067 969244.71847156470175833, 921645.52119177801068872 969192.95617666270118207, 921656.249235276482068 969179.20349791343323886, 921723.94748512899968773 969224.91675097134429961, 921727.02881979453377426 969226.36777998565230519, 921730.40683928679209203 969226.81920435803476721, 921733.76314215769525617 969226.22847427276428789, 921736.78137390431948006 969…	SEC_01_INTERVENCION	1	9538	1	1	23	8	1	2016	9997	C	6	Dry
MultiPolygon (((921724.27205924806185067 969244.71847156470175833, 921645.52119177801068872 969192.95617666270118207, 921656.249235276482068 969179.20349791343323886, 921723.94748512899968773 969224.91675097134429961, 921727.02881979453377426 969226.36777998565230519, 921730.40683928679209203 969226.81920435803476721, 921733.76314215769525617 969226.22847427276428789, 921736.78137390431948006 969…	SEC_01_INTERVENCION	1	9538	1	1	23	3	1	2016	9997	C	6	Dry
MultiPolygon (((921724.27205924806185067 969244.71847156470175833, 921645.52119177801068872 969192.95617666270118207, 921656.249235276482068 969179.20349791343323886, 921723.94748512899968773 969224.91675097134429961, 921727.02881979453377426 969226.36777998565230519, 921730.40683928679209203 969226.81920435803476721, 921733.76314215769525617 969226.22847427276428789, 921736.78137390431948006 969…	SEC_01_INTERVENCION	1	9538	1	1	27	23	0	2016	4222	C	6	Rain
MultiPolygon (((921724.27205924806185067 969244.71847156470175833, 921645.52119177801068872 969192.95617666270118207, 921656.249235276482068 969179.20349791343323886, 921723.94748512899968773 969224.91675097134429961, 921727.02881979453377426 969226.36777998565230519, 921730.40683928679209203 969226.81920435803476721, 921733.76314215769525617 969226.22847427276428789, 921736.78137390431948006 969…	SEC_01_INTERVENCION	1	9538	1	1	27	15	0	2016	9997	S	6	Rain
MultiPolygon (((921724.27205924806185067 969244.71847156470175833, 921645.52119177801068872 969192.95617666270118207, 921656.249235276482068 969179.20349791343323886, 921723.94748512899968773 969224.91675097134429961, 921727.02881979453377426 969226.36777998565230519, 921730.40683928679209203 969226.81920435803476721, 921733.76314215769525617 969226.22847427276428789, 921736.78137390431948006 969…	SEC_01_INTERVENCION	1	9538	1	2	33	82	1	2016	9999	C	6	Rain
MultiPolygon (((921724.27205924806185067 969244.71847156470175833, 921645.52119177801068872 969192.95617666270118207, 921656.249235276482068 969179.20349791343323886, 921723.94748512899968773 969224.91675097134429961, 921727.02881979453377426 969226.36777998565230519, 921730.40683928679209203 969226.81920435803476721, 921733.76314215769525617 969226.22847427276428789, 921736.78137390431948006 969…	SEC_01_INTERVENCION	1	9538	1	2	50	18	0	2016	9997	S	6	Dry
MultiPolygon (((921724.27205924806185067 969244.71847156470175833, 921645.52119177801068872 969192.95617666270118207, 921656.249235276482068 969179.20349791343323886, 921723.94748512899968773 969224.91675097134429961, 921727.02881979453377426 969226.36777998565230519, 921730.40683928679209203 969226.81920435803476721, 921733.76314215769525617 969226.22847427276428789, 921736.78137390431948006 969…	SEC_01_INTERVENCION	1	9538	1	2	51	54	1	2016	9999	C	6	Dry
MultiPolygon (((921724.27205924806185067 969244.71847156470175833, 921645.52119177801068872 969192.95617666270118207, 921656.249235276482068 969179.20349791343323886, 921723.94748512899968773 969224.91675097134429961, 921727.02881979453377426 969226.36777998565230519, 921730.40683928679209203 969226.81920435803476721, 921733.76314215769525617 969226.22847427276428789, 921736.78137390431948006 969…	SEC_01_INTERVENCION	1	9538	1	2	51	52	1	2016	9995	C	6	Dry
MultiPolygon (((921724.27205924806185067 969244.71847156470175833, 921645.52119177801068872 969192.95617666270118207, 921656.249235276482068 969179.20349791343323886, 921723.94748512899968773 969224.91675097134429961, 921727.02881979453377426 969226.36777998565230519, 921730.40683928679209203 969226.81920435803476721, 921733.76314215769525617 969226.22847427276428789, 921736.78137390431948006 969…	SEC_01_INTERVENCION	1	9538	1	2	1	78	0	2017	9999	S	6	Dry
MultiPolygon (((921724.27205924806185067 969244.71847156470175833, 921645.52119177801068872 969192.95617666270118207, 921656.249235276482068 969179.20349791343323886, 921723.94748512899968773 969224.91675097134429961, 921727.02881979453377426 969226.36777998565230519, 921730.40683928679209203 969226.81920435803476721, 921733.76314215769525617 969226.22847427276428789, 921736.78137390431948006 969…	SEC_01_INTERVENCION	1	9538	1	2	3	38	1	2017	8153	C	6	Dry
MultiPolygon (((921724.27205924806185067 969244.71847156470175833, 921645.52119177801068872 969192.95617666270118207, 921656.249235276482068 969179.20349791343323886, 921723.94748512899968773 969224.91675097134429961, 921727.02881979453377426 969226.36777998565230519, 921730.40683928679209203 969226.81920435803476721, 921733.76314215769525617 969226.22847427276428789, 921736.78137390431948006 969…	SEC_01_INTERVENCION	1	9538	1	2	3	12	1	2017	9997	C	6	Dry
MultiPolygon (((921724.27205924806185067 969244.71847156470175833, 921645.52119177801068872 969192.95617666270118207, 921656.249235276482068 969179.20349791343323886, 921723.94748512899968773 969224.91675097134429961, 921727.02881979453377426 969226.36777998565230519, 921730.40683928679209203 969226.81920435803476721, 921733.76314215769525617 969226.22847427276428789, 921736.78137390431948006 969…	SEC_01_INTERVENCION	1	9538	1	2	3	40	1	2017	9133	C	6	Dry
MultiPolygon (((921724.27205924806185067 969244.71847156470175833, 921645.52119177801068872 969192.95617666270118207, 921656.249235276482068 969179.20349791343323886, 921723.94748512899968773 969224.91675097134429961, 921727.02881979453377426 969226.36777998565230519, 921730.40683928679209203 969226.81920435803476721, 921733.76314215769525617 969226.22847427276428789, 921736.78137390431948006 969…	SEC_01_INTERVENCION	1	9538	1	2	3	13	1	2017	9997	C	6	Dry
MultiPolygon (((921724.27205924806185067 969244.71847156470175833, 921645.52119177801068872 969192.95617666270118207, 921656.249235276482068 969179.20349791343323886, 921723.94748512899968773 969224.91675097134429961, 921727.02881979453377426 969226.36777998565230519, 921730.40683928679209203 969226.81920435803476721, 921733.76314215769525617 969226.22847427276428789, 921736.78137390431948006 969…	SEC_01_INTERVENCION	1	9538	1	2	4	5	0	2017	9997	C	6	Dry
MultiPolygon (((921724.27205924806185067 969244.71847156470175833, 921645.52119177801068872 969192.95617666270118207, 921656.249235276482068 969179.20349791343323886, 921723.94748512899968773 969224.91675097134429961, 921727.02881979453377426 969226.36777998565230519, 921730.40683928679209203 969226.81920435803476721, 921733.76314215769525617 969226.22847427276428789, 921736.78137390431948006 969…	SEC_01_INTERVENCION	1	9538	1	2	10	3	0	2017	9999	C	6	Rain
MultiPolygon (((921724.27205924806185067 969244.71847156470175833, 921645.52119177801068872 969192.95617666270118207, 921656.249235276482068 969179.20349791343323886, 921723.94748512899968773 969224.91675097134429961, 921727.02881979453377426 969226.36777998565230519, 921730.40683928679209203 969226.81920435803476721, 921733.76314215769525617 969226.22847427276428789, 921736.78137390431948006 969…	SEC_01_INTERVENCION	1	9538	1	2	12	22	0	2017	9155	C	6	Rain
MultiPolygon (((921724.27205924806185067 969244.71847156470175833, 921645.52119177801068872 969192.95617666270118207, 921656.249235276482068 969179.20349791343323886, 921723.94748512899968773 969224.91675097134429961, 921727.02881979453377426 969226.36777998565230519, 921730.40683928679209203 969226.81920435803476721, 921733.76314215769525617 969226.22847427276428789, 921736.78137390431948006 969…	SEC_01_INTERVENCION	1	9538	1	2	12	15	1	2017	9997	C	6	Rain
MultiPolygon (((921724.27205924806185067 969244.71847156470175833, 921645.52119177801068872 969192.95617666270118207, 921656.249235276482068 969179.20349791343323886, 921723.94748512899968773 969224.91675097134429961, 921727.02881979453377426 969226.36777998565230519, 921730.40683928679209203 969226.81920435803476721, 921733.76314215769525617 969226.22847427276428789, 921736.78137390431948006 969…	SEC_01_INTERVENCION	1	9538	1	2	12	50	0	2017	3414	C	6	Rain
MultiPolygon (((921724.27205924806185067 969244.71847156470175833, 921645.52119177801068872 969192.95617666270118207, 921656.249235276482068 969179.20349791343323886, 921723.94748512899968773 969224.91675097134429961, 921727.02881979453377426 969226.36777998565230519, 921730.40683928679209203 969226.81920435803476721, 921733.76314215769525617 969226.22847427276428789, 921736.78137390431948006 969…	SEC_01_INTERVENCION	1	9538	1	2	18	92	0	2017	9950	S	6	Rain
MultiPolygon (((921724.27205924806185067 969244.71847156470175833, 921645.52119177801068872 969192.95617666270118207, 921656.249235276482068 969179.20349791343323886, 921723.94748512899968773 969224.91675097134429961, 921727.02881979453377426 969226.36777998565230519, 921730.40683928679209203 969226.81920435803476721, 921733.76314215769525617 969226.22847427276428789, 921736.78137390431948006 969…	SEC_01_INTERVENCION	1	9538	1	2	21	8	1	2017	9999	S	6	Rain
MultiPolygon (((921724.27205924806185067 969244.71847156470175833, 921645.52119177801068872 969192.95617666270118207, 921656.249235276482068 969179.20349791343323886, 921723.94748512899968773 969224.91675097134429961, 921727.02881979453377426 969226.36777998565230519, 921730.40683928679209203 969226.81920435803476721, 921733.76314215769525617 969226.22847427276428789, 921736.78137390431948006 969…	SEC_01_INTERVENCION	1	9538	1	2	22	3	1	2017	9999	C	6	Rain
MultiPolygon (((921724.27205924806185067 969244.71847156470175833, 921645.52119177801068872 969192.95617666270118207, 921656.249235276482068 969179.20349791343323886, 921723.94748512899968773 969224.91675097134429961, 921727.02881979453377426 969226.36777998565230519, 921730.40683928679209203 969226.81920435803476721, 921733.76314215769525617 969226.22847427276428789, 921736.78137390431948006 969…	SEC_01_INTERVENCION	1	9538	1	2	22	1	0	2017	9999	C	6	Rain
MultiPolygon (((921724.27205924806185067 969244.71847156470175833, 921645.52119177801068872 969192.95617666270118207, 921656.249235276482068 969179.20349791343323886, 921723.94748512899968773 969224.91675097134429961, 921727.02881979453377426 969226.36777998565230519, 921730.40683928679209203 969226.81920435803476721, 921733.76314215769525617 969226.22847427276428789, 921736.78137390431948006 969…	SEC_01_INTERVENCION	1	9538	1	2	23	14	0	2017	9997	C	6	Dry
MultiPolygon (((921724.27205924806185067 969244.71847156470175833, 921645.52119177801068872 969192.95617666270118207, 921656.249235276482068 969179.20349791343323886, 921723.94748512899968773 969224.91675097134429961, 921727.02881979453377426 969226.36777998565230519, 921730.40683928679209203 969226.81920435803476721, 921733.76314215769525617 969226.22847427276428789, 921736.78137390431948006 969…	SEC_01_INTERVENCION	1	9538	1	2	24	16	0	2017	9997	S	6	Dry
MultiPolygon (((921724.27205924806185067 969244.71847156470175833, 921645.52119177801068872 969192.95617666270118207, 921656.249235276482068 969179.20349791343323886, 921723.94748512899968773 969224.91675097134429961, 921727.02881979453377426 969226.36777998565230519, 921730.40683928679209203 969226.81920435803476721, 921733.76314215769525617 969226.22847427276428789, 921736.78137390431948006 969…	SEC_01_INTERVENCION	1	9538	1	2	26	6	1	2017	9996	C	6	Dry
MultiPolygon (((921724.27205924806185067 969244.71847156470175833, 921645.52119177801068872 969192.95617666270118207, 921656.249235276482068 969179.20349791343323886, 921723.94748512899968773 969224.91675097134429961, 921727.02881979453377426 969226.36777998565230519, 921730.40683928679209203 969226.81920435803476721, 921733.76314215769525617 969226.22847427276428789, 921736.78137390431948006 969…	SEC_01_INTERVENCION	1	9538	1	2	26	10	0	2017	9997	C	6	Dry
MultiPolygon (((921724.27205924806185067 969244.71847156470175833, 921645.52119177801068872 969192.95617666270118207, 921656.249235276482068 969179.20349791343323886, 921723.94748512899968773 969224.91675097134429961, 921727.02881979453377426 969226.36777998565230519, 921730.40683928679209203 969226.81920435803476721, 921733.76314215769525617 969226.22847427276428789, 921736.78137390431948006 969…	SEC_01_INTERVENCION	1	9538	1	2	26	31	1	2017	5149	C	6	Dry
MultiPolygon (((921724.27205924806185067 969244.71847156470175833, 921645.52119177801068872 969192.95617666270118207, 921656.249235276482068 969179.20349791343323886, 921723.94748512899968773 969224.91675097134429961, 921727.02881979453377426 969226.36777998565230519, 921730.40683928679209203 969226.81920435803476721, 921733.76314215769525617 969226.22847427276428789, 921736.78137390431948006 969…	SEC_01_INTERVENCION	1	9538	1	2	26	11	1	2017	9997	C	6	Dry
MultiPolygon (((921724.27205924806185067 969244.71847156470175833, 921645.52119177801068872 969192.95617666270118207, 921656.249235276482068 969179.20349791343323886, 921723.94748512899968773 969224.91675097134429961, 921727.02881979453377426 969226.36777998565230519, 921730.40683928679209203 969226.81920435803476721, 921733.76314215769525617 969226.22847427276428789, 921736.78137390431948006 969…	SEC_01_INTERVENCION	1	9538	1	2	27	9	1	2017	9997	C	6	Dry
MultiPolygon (((921724.27205924806185067 969244.71847156470175833, 921645.52119177801068872 969192.95617666270118207, 921656.249235276482068 969179.20349791343323886, 921723.94748512899968773 969224.91675097134429961, 921727.02881979453377426 969226.36777998565230519, 921730.40683928679209203 969226.81920435803476721, 921733.76314215769525617 969226.22847427276428789, 921736.78137390431948006 969…	SEC_01_INTERVENCION	1	9538	1	2	26	35	0	2017	9999	E	6	Dry
MultiPolygon (((921724.27205924806185067 969244.71847156470175833, 921645.52119177801068872 969192.95617666270118207, 921656.249235276482068 969179.20349791343323886, 921723.94748512899968773 969224.91675097134429961, 921727.02881979453377426 969226.36777998565230519, 921730.40683928679209203 969226.81920435803476721, 921733.76314215769525617 969226.22847427276428789, 921736.78137390431948006 969…	SEC_01_INTERVENCION	1	9538	1	2	27	5	1	2017	9997	C	6	Dry
MultiPolygon (((921724.27205924806185067 969244.71847156470175833, 921645.52119177801068872 969192.95617666270118207, 921656.249235276482068 969179.20349791343323886, 921723.94748512899968773 969224.91675097134429961, 921727.02881979453377426 969226.36777998565230519, 921730.40683928679209203 969226.81920435803476721, 921733.76314215769525617 969226.22847427276428789, 921736.78137390431948006 969…	SEC_01_INTERVENCION	1	9538	1	2	27	81	0	2017	9996	E	6	Dry
MultiPolygon (((921724.27205924806185067 969244.71847156470175833, 921645.52119177801068872 969192.95617666270118207, 921656.249235276482068 969179.20349791343323886, 921723.94748512899968773 969224.91675097134429961, 921727.02881979453377426 969226.36777998565230519, 921730.40683928679209203 969226.81920435803476721, 921733.76314215769525617 969226.22847427276428789, 921736.78137390431948006 969…	SEC_01_INTERVENCION	1	9538	1	2	28	38	0	2017	1412	N	6	Dry
MultiPolygon (((921724.27205924806185067 969244.71847156470175833, 921645.52119177801068872 969192.95617666270118207, 921656.249235276482068 969179.20349791343323886, 921723.94748512899968773 969224.91675097134429961, 921727.02881979453377426 969226.36777998565230519, 921730.40683928679209203 969226.81920435803476721, 921733.76314215769525617 969226.22847427276428789, 921736.78137390431948006 969…	SEC_01_INTERVENCION	1	9538	1	2	29	16	0	2017	9999	P	6	Dry
MultiPolygon (((921724.27205924806185067 969244.71847156470175833, 921645.52119177801068872 969192.95617666270118207, 921656.249235276482068 969179.20349791343323886, 921723.94748512899968773 969224.91675097134429961, 921727.02881979453377426 969226.36777998565230519, 921730.40683928679209203 969226.81920435803476721, 921733.76314215769525617 969226.22847427276428789, 921736.78137390431948006 969…	SEC_01_INTERVENCION	1	9538	1	2	20	13	0	2017	9997	S	6	Dry
MultiPolygon (((921724.27205924806185067 969244.71847156470175833, 921645.52119177801068872 969192.95617666270118207, 921656.249235276482068 969179.20349791343323886, 921723.94748512899968773 969224.91675097134429961, 921727.02881979453377426 969226.36777998565230519, 921730.40683928679209203 969226.81920435803476721, 921733.76314215769525617 969226.22847427276428789, 921736.78137390431948006 969…	SEC_01_INTERVENCION	1	9538	1	2	29	15	1	2017	9997	S	6	Dry
MultiPolygon (((921724.27205924806185067 969244.71847156470175833, 921645.52119177801068872 969192.95617666270118207, 921656.249235276482068 969179.20349791343323886, 921723.94748512899968773 969224.91675097134429961, 921727.02881979453377426 969226.36777998565230519, 921730.40683928679209203 969226.81920435803476721, 921733.76314215769525617 969226.22847427276428789, 921736.78137390431948006 969…	SEC_01_INTERVENCION	1	9538	1	2	29	7	1	2017	9997	C	6	Dry
MultiPolygon (((921724.27205924806185067 969244.71847156470175833, 921645.52119177801068872 969192.95617666270118207, 921656.249235276482068 969179.20349791343323886, 921723.94748512899968773 969224.91675097134429961, 921727.02881979453377426 969226.36777998565230519, 921730.40683928679209203 969226.81920435803476721, 921733.76314215769525617 969226.22847427276428789, 921736.78137390431948006 969…	SEC_01_INTERVENCION	1	9538	1	2	30	26	0	2017	9999	S	6	Dry
MultiPolygon (((921724.27205924806185067 969244.71847156470175833, 921645.52119177801068872 969192.95617666270118207, 921656.249235276482068 969179.20349791343323886, 921723.94748512899968773 969224.91675097134429961, 921727.02881979453377426 969226.36777998565230519, 921730.40683928679209203 969226.81920435803476721, 921733.76314215769525617 969226.22847427276428789, 921736.78137390431948006 969…	SEC_01_INTERVENCION	1	9538	1	2	32	32	0	2017	9996	E	6	Dry
MultiPolygon (((921724.27205924806185067 969244.71847156470175833, 921645.52119177801068872 969192.95617666270118207, 921656.249235276482068 969179.20349791343323886, 921723.94748512899968773 969224.91675097134429961, 921727.02881979453377426 969226.36777998565230519, 921730.40683928679209203 969226.81920435803476721, 921733.76314215769525617 969226.22847427276428789, 921736.78137390431948006 969…	SEC_01_INTERVENCION	1	9538	1	2	32	9	0	2017	9997	E	6	Dry
MultiPolygon (((919063.92185031960252672 969133.03814991959370673, 919248.46863745676819235 969073.45922973717097193, 919185.27540958521421999 968380.84789103164803237, 919273.99802361987531185 968407.06635202630423009, 919393.67917200166266412 968038.32916258450131863, 919283.80250589665956795 967917.82082212006207556, 919146.08335380768403411 968040.4532090718857944, 918922.62416614813264459 96…	SEC_02_CONTROL	2	2118	0	0	2	26	1	2016	4222	C	6	Rain
MultiPolygon (((919063.92185031960252672 969133.03814991959370673, 919248.46863745676819235 969073.45922973717097193, 919185.27540958521421999 968380.84789103164803237, 919273.99802361987531185 968407.06635202630423009, 919393.67917200166266412 968038.32916258450131863, 919283.80250589665956795 967917.82082212006207556, 919146.08335380768403411 968040.4532090718857944, 918922.62416614813264459 96…	SEC_02_CONTROL	2	2118	0	0	36	81	1	2016	9999	C	6	Rain
MultiPolygon (((919063.92185031960252672 969133.03814991959370673, 919248.46863745676819235 969073.45922973717097193, 919185.27540958521421999 968380.84789103164803237, 919273.99802361987531185 968407.06635202630423009, 919393.67917200166266412 968038.32916258450131863, 919283.80250589665956795 967917.82082212006207556, 919146.08335380768403411 968040.4532090718857944, 918922.62416614813264459 96…	SEC_02_CONTROL	2	2118	0	0	48	20	0	2016	4222	C	6	Dry
MultiPolygon (((919063.92185031960252672 969133.03814991959370673, 919248.46863745676819235 969073.45922973717097193, 919185.27540958521421999 968380.84789103164803237, 919273.99802361987531185 968407.06635202630423009, 919393.67917200166266412 968038.32916258450131863, 919283.80250589665956795 967917.82082212006207556, 919146.08335380768403411 968040.4532090718857944, 918922.62416614813264459 96…	SEC_02_CONTROL	2	2118	0	0	48	39	0	2016	9999	S	6	Dry
MultiPolygon (((919063.92185031960252672 969133.03814991959370673, 919248.46863745676819235 969073.45922973717097193, 919185.27540958521421999 968380.84789103164803237, 919273.99802361987531185 968407.06635202630423009, 919393.67917200166266412 968038.32916258450131863, 919283.80250589665956795 967917.82082212006207556, 919146.08335380768403411 968040.4532090718857944, 918922.62416614813264459 96…	SEC_02_CONTROL	2	2118	0	0	21	53	1	2016	1142	C	6	Dry
MultiPolygon (((919063.92185031960252672 969133.03814991959370673, 919248.46863745676819235 969073.45922973717097193, 919185.27540958521421999 968380.84789103164803237, 919273.99802361987531185 968407.06635202630423009, 919393.67917200166266412 968038.32916258450131863, 919283.80250589665956795 967917.82082212006207556, 919146.08335380768403411 968040.4532090718857944, 918922.62416614813264459 96…	SEC_02_CONTROL	2	2118	0	1	3	38	1	2017	8322	C	6	Dry
MultiPolygon (((919063.92185031960252672 969133.03814991959370673, 919248.46863745676819235 969073.45922973717097193, 919185.27540958521421999 968380.84789103164803237, 919273.99802361987531185 968407.06635202630423009, 919393.67917200166266412 968038.32916258450131863, 919283.80250589665956795 967917.82082212006207556, 919146.08335380768403411 968040.4532090718857944, 918922.62416614813264459 96…	SEC_02_CONTROL	2	2118	0	1	4	7	0	2017	9999	C	6	Dry
MultiPolygon (((919063.92185031960252672 969133.03814991959370673, 919248.46863745676819235 969073.45922973717097193, 919185.27540958521421999 968380.84789103164803237, 919273.99802361987531185 968407.06635202630423009, 919393.67917200166266412 968038.32916258450131863, 919283.80250589665956795 967917.82082212006207556, 919146.08335380768403411 968040.4532090718857944, 918922.62416614813264459 96…	SEC_02_CONTROL	2	2118	0	1	4	41	1	2017	7312	C	6	Dry
MultiPolygon (((919063.92185031960252672 969133.03814991959370673, 919248.46863745676819235 969073.45922973717097193, 919185.27540958521421999 968380.84789103164803237, 919273.99802361987531185 968407.06635202630423009, 919393.67917200166266412 968038.32916258450131863, 919283.80250589665956795 967917.82082212006207556, 919146.08335380768403411 968040.4532090718857944, 918922.62416614813264459 96…	SEC_02_CONTROL	2	2118	0	1	4	14	1	2017	9997	N	6	Dry
MultiPolygon (((919063.92185031960252672 969133.03814991959370673, 919248.46863745676819235 969073.45922973717097193, 919185.27540958521421999 968380.84789103164803237, 919273.99802361987531185 968407.06635202630423009, 919393.67917200166266412 968038.32916258450131863, 919283.80250589665956795 967917.82082212006207556, 919146.08335380768403411 968040.4532090718857944, 918922.62416614813264459 96…	SEC_02_CONTROL	2	2118	0	1	7	7	1	2017	9997	C	6	Dry
MultiPolygon (((919063.92185031960252672 969133.03814991959370673, 919248.46863745676819235 969073.45922973717097193, 919185.27540958521421999 968380.84789103164803237, 919273.99802361987531185 968407.06635202630423009, 919393.67917200166266412 968038.32916258450131863, 919283.80250589665956795 967917.82082212006207556, 919146.08335380768403411 968040.4532090718857944, 918922.62416614813264459 96…	SEC_02_CONTROL	2	2118	0	2	12	8	0	2017	9997	C	6	Rain
MultiPolygon (((919063.92185031960252672 969133.03814991959370673, 919248.46863745676819235 969073.45922973717097193, 919185.27540958521421999 968380.84789103164803237, 919273.99802361987531185 968407.06635202630423009, 919393.67917200166266412 968038.32916258450131863, 919283.80250589665956795 967917.82082212006207556, 919146.08335380768403411 968040.4532090718857944, 918922.62416614813264459 96…	SEC_02_CONTROL	2	2118	0	2	21	6	0	2017	9997	C	6	Rain
MultiPolygon (((919063.92185031960252672 969133.03814991959370673, 919248.46863745676819235 969073.45922973717097193, 919185.27540958521421999 968380.84789103164803237, 919273.99802361987531185 968407.06635202630423009, 919393.67917200166266412 968038.32916258450131863, 919283.80250589665956795 967917.82082212006207556, 919146.08335380768403411 968040.4532090718857944, 918922.62416614813264459 96…	SEC_02_CONTROL	2	2118	0	2	22	2	1	2017	9999	C	6	Rain
MultiPolygon (((919063.92185031960252672 969133.03814991959370673, 919248.46863745676819235 969073.45922973717097193, 919185.27540958521421999 968380.84789103164803237, 919273.99802361987531185 968407.06635202630423009, 919393.67917200166266412 968038.32916258450131863, 919283.80250589665956795 967917.82082212006207556, 919146.08335380768403411 968040.4532090718857944, 918922.62416614813264459 96…	SEC_02_CONTROL	2	2118	0	2	31	1	1	2017	9999	C	6	Dry
MultiPolygon (((919063.92185031960252672 969133.03814991959370673, 919248.46863745676819235 969073.45922973717097193, 919185.27540958521421999 968380.84789103164803237, 919273.99802361987531185 968407.06635202630423009, 919393.67917200166266412 968038.32916258450131863, 919283.80250589665956795 967917.82082212006207556, 919146.08335380768403411 968040.4532090718857944, 918922.62416614813264459 96…	SEC_02_CONTROL	2	2118	0	2	31	2	0	2017	9999	C	6	Dry
MultiPolygon (((919212.78029422438703477 970648.07063014688901603, 919372.98696051735896617 970196.18182813515886664, 919327.60619035153649747 970059.13059622794389725, 919157.79986731545068324 969935.68255182367283851, 919065.12697054608725011 970030.16418219392653555, 919053.80366584355942905 970018.93773449002765119, 918936.22398775175679475 970093.21619249787181616, 919022.29830364382360131 9…	SEC_02_INTERVENCION	2	14430	1	0	14	65	0	2016	9996	E	6	Dry
Polygon ((919598.77918741118628532 969633.57204036123584956, 919721.86382101755589247 969633.57204036123584956, 919803.92024342168588191 969576.13254467828664929, 919820.3315279025118798 969485.87048003368545324, 919968.03308823017869145 969412.01969986991025507, 919853.1540968642802909 969001.73758784891106188, 919885.97666582593228668 968968.9150188872590661, 919885.97666582593228668 968804.802…	SEC_02_INTERVENCION	2	14430	1	0	20	70	0	2016	9996	P	6	Rain
Polygon ((919598.77918741118628532 969633.57204036123584956, 919721.86382101755589247 969633.57204036123584956, 919803.92024342168588191 969576.13254467828664929, 919820.3315279025118798 969485.87048003368545324, 919968.03308823017869145 969412.01969986991025507, 919853.1540968642802909 969001.73758784891106188, 919885.97666582593228668 968968.9150188872590661, 919885.97666582593228668 968804.802…	SEC_02_INTERVENCION	2	14430	1	0	21	1	0	2016	9998	C	6	Rain
Polygon ((919598.77918741118628532 969633.57204036123584956, 919721.86382101755589247 969633.57204036123584956, 919803.92024342168588191 969576.13254467828664929, 919820.3315279025118798 969485.87048003368545324, 919968.03308823017869145 969412.01969986991025507, 919853.1540968642802909 969001.73758784891106188, 919885.97666582593228668 968968.9150188872590661, 919885.97666582593228668 968804.802…	SEC_02_INTERVENCION	2	14430	1	0	21	10	1	2016	9997	P	6	Rain
Polygon ((919598.77918741118628532 969633.57204036123584956, 919721.86382101755589247 969633.57204036123584956, 919803.92024342168588191 969576.13254467828664929, 919820.3315279025118798 969485.87048003368545324, 919968.03308823017869145 969412.01969986991025507, 919853.1540968642802909 969001.73758784891106188, 919885.97666582593228668 968968.9150188872590661, 919885.97666582593228668 968804.802…	SEC_02_INTERVENCION	2	14430	1	0	23	27	0	2016	9996	C	6	Rain
Polygon ((919598.77918741118628532 969633.57204036123584956, 919721.86382101755589247 969633.57204036123584956, 919803.92024342168588191 969576.13254467828664929, 919820.3315279025118798 969485.87048003368545324, 919968.03308823017869145 969412.01969986991025507, 919853.1540968642802909 969001.73758784891106188, 919885.97666582593228668 968968.9150188872590661, 919885.97666582593228668 968804.802…	SEC_02_INTERVENCION	2	14430	1	0	26	30	1	2016	9999	S	6	Rain
Polygon ((919598.77918741118628532 969633.57204036123584956, 919721.86382101755589247 969633.57204036123584956, 919803.92024342168588191 969576.13254467828664929, 919820.3315279025118798 969485.87048003368545324, 919968.03308823017869145 969412.01969986991025507, 919853.1540968642802909 969001.73758784891106188, 919885.97666582593228668 968968.9150188872590661, 919885.97666582593228668 968804.802…	SEC_02_INTERVENCION	2	14430	1	0	30	13	0	2016	9997	C	6	Rain
Polygon ((919598.77918741118628532 969633.57204036123584956, 919721.86382101755589247 969633.57204036123584956, 919803.92024342168588191 969576.13254467828664929, 919820.3315279025118798 969485.87048003368545324, 919968.03308823017869145 969412.01969986991025507, 919853.1540968642802909 969001.73758784891106188, 919885.97666582593228668 968968.9150188872590661, 919885.97666582593228668 968804.802…	SEC_02_INTERVENCION	2	14430	1	0	33	11	0	2016	9997	C	6	Rain
Polygon ((919598.77918741118628532 969633.57204036123584956, 919721.86382101755589247 969633.57204036123584956, 919803.92024342168588191 969576.13254467828664929, 919820.3315279025118798 969485.87048003368545324, 919968.03308823017869145 969412.01969986991025507, 919853.1540968642802909 969001.73758784891106188, 919885.97666582593228668 968968.9150188872590661, 919885.97666582593228668 968804.802…	SEC_02_INTERVENCION	2	14430	1	0	41	11	1	2016	9999	C	6	Rain
Polygon ((919598.77918741118628532 969633.57204036123584956, 919721.86382101755589247 969633.57204036123584956, 919803.92024342168588191 969576.13254467828664929, 919820.3315279025118798 969485.87048003368545324, 919968.03308823017869145 969412.01969986991025507, 919853.1540968642802909 969001.73758784891106188, 919885.97666582593228668 968968.9150188872590661, 919885.97666582593228668 968804.802…	SEC_02_INTERVENCION	2	14430	1	0	49	66	1	2016	9996	C	6	Dry
Polygon ((919598.77918741118628532 969633.57204036123584956, 919721.86382101755589247 969633.57204036123584956, 919803.92024342168588191 969576.13254467828664929, 919820.3315279025118798 969485.87048003368545324, 919968.03308823017869145 969412.01969986991025507, 919853.1540968642802909 969001.73758784891106188, 919885.97666582593228668 968968.9150188872590661, 919885.97666582593228668 968804.802…	SEC_02_INTERVENCION	2	14430	1	0	51	73	0	2016	9995	C	6	Dry
Polygon ((919598.77918741118628532 969633.57204036123584956, 919721.86382101755589247 969633.57204036123584956, 919803.92024342168588191 969576.13254467828664929, 919820.3315279025118798 969485.87048003368545324, 919968.03308823017869145 969412.01969986991025507, 919853.1540968642802909 969001.73758784891106188, 919885.97666582593228668 968968.9150188872590661, 919885.97666582593228668 968804.802…	SEC_02_INTERVENCION	2	14430	1	0	51	32	0	2016	2226	C	6	Dry
Polygon ((919598.77918741118628532 969633.57204036123584956, 919721.86382101755589247 969633.57204036123584956, 919803.92024342168588191 969576.13254467828664929, 919820.3315279025118798 969485.87048003368545324, 919968.03308823017869145 969412.01969986991025507, 919853.1540968642802909 969001.73758784891106188, 919885.97666582593228668 968968.9150188872590661, 919885.97666582593228668 968804.802…	SEC_02_INTERVENCION	2	14430	1	0	15	42	1	2016	9999	S	6	Dry
Polygon ((919598.77918741118628532 969633.57204036123584956, 919721.86382101755589247 969633.57204036123584956, 919803.92024342168588191 969576.13254467828664929, 919820.3315279025118798 969485.87048003368545324, 919968.03308823017869145 969412.01969986991025507, 919853.1540968642802909 969001.73758784891106188, 919885.97666582593228668 968968.9150188872590661, 919885.97666582593228668 968804.802…	SEC_02_INTERVENCION	2	14430	1	0	20	21	0	2016	9997	E	6	Dry
Polygon ((919598.77918741118628532 969633.57204036123584956, 919721.86382101755589247 969633.57204036123584956, 919803.92024342168588191 969576.13254467828664929, 919820.3315279025118798 969485.87048003368545324, 919968.03308823017869145 969412.01969986991025507, 919853.1540968642802909 969001.73758784891106188, 919885.97666582593228668 968968.9150188872590661, 919885.97666582593228668 968804.802…	SEC_02_INTERVENCION	2	14430	1	1	30	13	0	2016	9997	C	6	Rain
Polygon ((919598.77918741118628532 969633.57204036123584956, 919721.86382101755589247 969633.57204036123584956, 919803.92024342168588191 969576.13254467828664929, 919820.3315279025118798 969485.87048003368545324, 919968.03308823017869145 969412.01969986991025507, 919853.1540968642802909 969001.73758784891106188, 919885.97666582593228668 968968.9150188872590661, 919885.97666582593228668 968804.802…	SEC_02_INTERVENCION	2	14430	1	1	33	11	0	2016	9997	C	6	Rain
Polygon ((919598.77918741118628532 969633.57204036123584956, 919721.86382101755589247 969633.57204036123584956, 919803.92024342168588191 969576.13254467828664929, 919820.3315279025118798 969485.87048003368545324, 919968.03308823017869145 969412.01969986991025507, 919853.1540968642802909 969001.73758784891106188, 919885.97666582593228668 968968.9150188872590661, 919885.97666582593228668 968804.802…	SEC_02_INTERVENCION	2	14430	1	1	42	7	1	2016	9997	C	6	Dry
Polygon ((919598.77918741118628532 969633.57204036123584956, 919721.86382101755589247 969633.57204036123584956, 919803.92024342168588191 969576.13254467828664929, 919820.3315279025118798 969485.87048003368545324, 919968.03308823017869145 969412.01969986991025507, 919853.1540968642802909 969001.73758784891106188, 919885.97666582593228668 968968.9150188872590661, 919885.97666582593228668 968804.802…	SEC_02_INTERVENCION	2	14430	1	1	51	61	1	2016	9999	C	6	Dry
MultiPolygon (((919212.78029422438703477 970648.07063014688901603, 919372.98696051735896617 970196.18182813515886664, 919327.60619035153649747 970059.13059622794389725, 919157.79986731545068324 969935.68255182367283851, 919065.12697054608725011 970030.16418219392653555, 919053.80366584355942905 970018.93773449002765119, 918936.22398775175679475 970093.21619249787181616, 919022.29830364382360131 9…	SEC_02_INTERVENCION	2	14430	1	1	51	68	1	2016	9999	C	6	Dry
MultiPolygon (((919212.78029422438703477 970648.07063014688901603, 919372.98696051735896617 970196.18182813515886664, 919327.60619035153649747 970059.13059622794389725, 919157.79986731545068324 969935.68255182367283851, 919065.12697054608725011 970030.16418219392653555, 919053.80366584355942905 970018.93773449002765119, 918936.22398775175679475 970093.21619249787181616, 919022.29830364382360131 9…	SEC_02_INTERVENCION	2	14430	1	1	51	3	1	2016	9999	S	6	Dry
Polygon ((919598.77918741118628532 969633.57204036123584956, 919721.86382101755589247 969633.57204036123584956, 919803.92024342168588191 969576.13254467828664929, 919820.3315279025118798 969485.87048003368545324, 919968.03308823017869145 969412.01969986991025507, 919853.1540968642802909 969001.73758784891106188, 919885.97666582593228668 968968.9150188872590661, 919885.97666582593228668 968804.802…	SEC_02_INTERVENCION	2	14430	1	1	52	14	0	2016	9997	C	6	Dry
Polygon ((919598.77918741118628532 969633.57204036123584956, 919721.86382101755589247 969633.57204036123584956, 919803.92024342168588191 969576.13254467828664929, 919820.3315279025118798 969485.87048003368545324, 919968.03308823017869145 969412.01969986991025507, 919853.1540968642802909 969001.73758784891106188, 919885.97666582593228668 968968.9150188872590661, 919885.97666582593228668 968804.802…	SEC_02_INTERVENCION	2	14430	1	1	6	1	1	2016	9998	P	6	Dry
Polygon ((919598.77918741118628532 969633.57204036123584956, 919721.86382101755589247 969633.57204036123584956, 919803.92024342168588191 969576.13254467828664929, 919820.3315279025118798 969485.87048003368545324, 919968.03308823017869145 969412.01969986991025507, 919853.1540968642802909 969001.73758784891106188, 919885.97666582593228668 968968.9150188872590661, 919885.97666582593228668 968804.802…	SEC_02_INTERVENCION	2	14430	1	1	1	28	1	2017	5230	C	6	Dry
Polygon ((919598.77918741118628532 969633.57204036123584956, 919721.86382101755589247 969633.57204036123584956, 919803.92024342168588191 969576.13254467828664929, 919820.3315279025118798 969485.87048003368545324, 919968.03308823017869145 969412.01969986991025507, 919853.1540968642802909 969001.73758784891106188, 919885.97666582593228668 968968.9150188872590661, 919885.97666582593228668 968804.802…	SEC_02_INTERVENCION	2	14430	1	1	1	17	1	2017	9998	C	6	Dry
Polygon ((919598.77918741118628532 969633.57204036123584956, 919721.86382101755589247 969633.57204036123584956, 919803.92024342168588191 969576.13254467828664929, 919820.3315279025118798 969485.87048003368545324, 919968.03308823017869145 969412.01969986991025507, 919853.1540968642802909 969001.73758784891106188, 919885.97666582593228668 968968.9150188872590661, 919885.97666582593228668 968804.802…	SEC_02_INTERVENCION	2	14430	1	1	2	71	0	2017	9995	C	6	Dry
Polygon ((919598.77918741118628532 969633.57204036123584956, 919721.86382101755589247 969633.57204036123584956, 919803.92024342168588191 969576.13254467828664929, 919820.3315279025118798 969485.87048003368545324, 919968.03308823017869145 969412.01969986991025507, 919853.1540968642802909 969001.73758784891106188, 919885.97666582593228668 968968.9150188872590661, 919885.97666582593228668 968804.802…	SEC_02_INTERVENCION	2	14430	1	1	3	35	1	2017	9950	C	6	Dry
Polygon ((919598.77918741118628532 969633.57204036123584956, 919721.86382101755589247 969633.57204036123584956, 919803.92024342168588191 969576.13254467828664929, 919820.3315279025118798 969485.87048003368545324, 919968.03308823017869145 969412.01969986991025507, 919853.1540968642802909 969001.73758784891106188, 919885.97666582593228668 968968.9150188872590661, 919885.97666582593228668 968804.802…	SEC_02_INTERVENCION	2	14430	1	1	3	15	1	2017	9997	C	6	Dry
Polygon ((919598.77918741118628532 969633.57204036123584956, 919721.86382101755589247 969633.57204036123584956, 919803.92024342168588191 969576.13254467828664929, 919820.3315279025118798 969485.87048003368545324, 919968.03308823017869145 969412.01969986991025507, 919853.1540968642802909 969001.73758784891106188, 919885.97666582593228668 968968.9150188872590661, 919885.97666582593228668 968804.802…	SEC_02_INTERVENCION	2	14430	1	1	4	19	1	2017	9997	C	6	Dry
Polygon ((919598.77918741118628532 969633.57204036123584956, 919721.86382101755589247 969633.57204036123584956, 919803.92024342168588191 969576.13254467828664929, 919820.3315279025118798 969485.87048003368545324, 919968.03308823017869145 969412.01969986991025507, 919853.1540968642802909 969001.73758784891106188, 919885.97666582593228668 968968.9150188872590661, 919885.97666582593228668 968804.802…	SEC_02_INTERVENCION	2	14430	1	1	5	15	0	2017	9997	S	6	Dry
Polygon ((919598.77918741118628532 969633.57204036123584956, 919721.86382101755589247 969633.57204036123584956, 919803.92024342168588191 969576.13254467828664929, 919820.3315279025118798 969485.87048003368545324, 919968.03308823017869145 969412.01969986991025507, 919853.1540968642802909 969001.73758784891106188, 919885.97666582593228668 968968.9150188872590661, 919885.97666582593228668 968804.802…	SEC_02_INTERVENCION	2	14430	1	1	8	26	1	2017	9999	C	6	Dry
Polygon ((919598.77918741118628532 969633.57204036123584956, 919721.86382101755589247 969633.57204036123584956, 919803.92024342168588191 969576.13254467828664929, 919820.3315279025118798 969485.87048003368545324, 919968.03308823017869145 969412.01969986991025507, 919853.1540968642802909 969001.73758784891106188, 919885.97666582593228668 968968.9150188872590661, 919885.97666582593228668 968804.802…	SEC_02_INTERVENCION	2	14430	1	2	9	73	0	2017	9996	C	6	Dry
Polygon ((919598.77918741118628532 969633.57204036123584956, 919721.86382101755589247 969633.57204036123584956, 919803.92024342168588191 969576.13254467828664929, 919820.3315279025118798 969485.87048003368545324, 919968.03308823017869145 969412.01969986991025507, 919853.1540968642802909 969001.73758784891106188, 919885.97666582593228668 968968.9150188872590661, 919885.97666582593228668 968804.802…	SEC_02_INTERVENCION	2	14430	1	2	10	5	1	2017	9997	S	6	Rain
Polygon ((919598.77918741118628532 969633.57204036123584956, 919721.86382101755589247 969633.57204036123584956, 919803.92024342168588191 969576.13254467828664929, 919820.3315279025118798 969485.87048003368545324, 919968.03308823017869145 969412.01969986991025507, 919853.1540968642802909 969001.73758784891106188, 919885.97666582593228668 968968.9150188872590661, 919885.97666582593228668 968804.802…	SEC_02_INTERVENCION	2	14430	1	2	12	42	0	2017	2229	C	6	Rain
Polygon ((919598.77918741118628532 969633.57204036123584956, 919721.86382101755589247 969633.57204036123584956, 919803.92024342168588191 969576.13254467828664929, 919820.3315279025118798 969485.87048003368545324, 919968.03308823017869145 969412.01969986991025507, 919853.1540968642802909 969001.73758784891106188, 919885.97666582593228668 968968.9150188872590661, 919885.97666582593228668 968804.802…	SEC_02_INTERVENCION	2	14430	1	2	13	33	0	2017	2421	C	6	Rain
MultiPolygon (((919212.78029422438703477 970648.07063014688901603, 919372.98696051735896617 970196.18182813515886664, 919327.60619035153649747 970059.13059622794389725, 919157.79986731545068324 969935.68255182367283851, 919065.12697054608725011 970030.16418219392653555, 919053.80366584355942905 970018.93773449002765119, 918936.22398775175679475 970093.21619249787181616, 919022.29830364382360131 9…	SEC_02_INTERVENCION	2	14430	1	2	14	15	0	2017	9997	C	6	Rain
Polygon ((919598.77918741118628532 969633.57204036123584956, 919721.86382101755589247 969633.57204036123584956, 919803.92024342168588191 969576.13254467828664929, 919820.3315279025118798 969485.87048003368545324, 919968.03308823017869145 969412.01969986991025507, 919853.1540968642802909 969001.73758784891106188, 919885.97666582593228668 968968.9150188872590661, 919885.97666582593228668 968804.802…	SEC_02_INTERVENCION	2	14430	1	2	15	1	1	2017	9999	C	6	Rain
Polygon ((919598.77918741118628532 969633.57204036123584956, 919721.86382101755589247 969633.57204036123584956, 919803.92024342168588191 969576.13254467828664929, 919820.3315279025118798 969485.87048003368545324, 919968.03308823017869145 969412.01969986991025507, 919853.1540968642802909 969001.73758784891106188, 919885.97666582593228668 968968.9150188872590661, 919885.97666582593228668 968804.802…	SEC_02_INTERVENCION	2	14430	1	2	15	42	1	2017	9999	C	6	Rain
Polygon ((919598.77918741118628532 969633.57204036123584956, 919721.86382101755589247 969633.57204036123584956, 919803.92024342168588191 969576.13254467828664929, 919820.3315279025118798 969485.87048003368545324, 919968.03308823017869145 969412.01969986991025507, 919853.1540968642802909 969001.73758784891106188, 919885.97666582593228668 968968.9150188872590661, 919885.97666582593228668 968804.802…	SEC_02_INTERVENCION	2	14430	1	2	16	14	0	2017	9997	E	6	Rain
Polygon ((919598.77918741118628532 969633.57204036123584956, 919721.86382101755589247 969633.57204036123584956, 919803.92024342168588191 969576.13254467828664929, 919820.3315279025118798 969485.87048003368545324, 919968.03308823017869145 969412.01969986991025507, 919853.1540968642802909 969001.73758784891106188, 919885.97666582593228668 968968.9150188872590661, 919885.97666582593228668 968804.802…	SEC_02_INTERVENCION	2	14430	1	2	16	68	1	2017	9996	C	6	Rain
Polygon ((919598.77918741118628532 969633.57204036123584956, 919721.86382101755589247 969633.57204036123584956, 919803.92024342168588191 969576.13254467828664929, 919820.3315279025118798 969485.87048003368545324, 919968.03308823017869145 969412.01969986991025507, 919853.1540968642802909 969001.73758784891106188, 919885.97666582593228668 968968.9150188872590661, 919885.97666582593228668 968804.802…	SEC_02_INTERVENCION	2	14430	1	2	18	36	0	2017	4222	C	6	Rain
Polygon ((919598.77918741118628532 969633.57204036123584956, 919721.86382101755589247 969633.57204036123584956, 919803.92024342168588191 969576.13254467828664929, 919820.3315279025118798 969485.87048003368545324, 919968.03308823017869145 969412.01969986991025507, 919853.1540968642802909 969001.73758784891106188, 919885.97666582593228668 968968.9150188872590661, 919885.97666582593228668 968804.802…	SEC_02_INTERVENCION	2	14430	1	2	19	2	1	2017	9999	S	6	Rain
Polygon ((919598.77918741118628532 969633.57204036123584956, 919721.86382101755589247 969633.57204036123584956, 919803.92024342168588191 969576.13254467828664929, 919820.3315279025118798 969485.87048003368545324, 919968.03308823017869145 969412.01969986991025507, 919853.1540968642802909 969001.73758784891106188, 919885.97666582593228668 968968.9150188872590661, 919885.97666582593228668 968804.802…	SEC_02_INTERVENCION	2	14430	1	2	19	13	0	2017	9997	C	6	Rain
MultiPolygon (((919212.78029422438703477 970648.07063014688901603, 919372.98696051735896617 970196.18182813515886664, 919327.60619035153649747 970059.13059622794389725, 919157.79986731545068324 969935.68255182367283851, 919065.12697054608725011 970030.16418219392653555, 919053.80366584355942905 970018.93773449002765119, 918936.22398775175679475 970093.21619249787181616, 919022.29830364382360131 9…	SEC_02_INTERVENCION	2	14430	1	2	21	17	0	2017	9997	E	6	Rain
Polygon ((919598.77918741118628532 969633.57204036123584956, 919721.86382101755589247 969633.57204036123584956, 919803.92024342168588191 969576.13254467828664929, 919820.3315279025118798 969485.87048003368545324, 919968.03308823017869145 969412.01969986991025507, 919853.1540968642802909 969001.73758784891106188, 919885.97666582593228668 968968.9150188872590661, 919885.97666582593228668 968804.802…	SEC_02_INTERVENCION	2	14430	1	2	23	68	1	2017	9995	I	6	Dry
Polygon ((919598.77918741118628532 969633.57204036123584956, 919721.86382101755589247 969633.57204036123584956, 919803.92024342168588191 969576.13254467828664929, 919820.3315279025118798 969485.87048003368545324, 919968.03308823017869145 969412.01969986991025507, 919853.1540968642802909 969001.73758784891106188, 919885.97666582593228668 968968.9150188872590661, 919885.97666582593228668 968804.802…	SEC_02_INTERVENCION	2	14430	1	2	23	45	0	2017	2314	C	6	Dry
Polygon ((919598.77918741118628532 969633.57204036123584956, 919721.86382101755589247 969633.57204036123584956, 919803.92024342168588191 969576.13254467828664929, 919820.3315279025118798 969485.87048003368545324, 919968.03308823017869145 969412.01969986991025507, 919853.1540968642802909 969001.73758784891106188, 919885.97666582593228668 968968.9150188872590661, 919885.97666582593228668 968804.802…	SEC_02_INTERVENCION	2	14430	1	2	24	25	1	2017	2441	C	6	Dry
Polygon ((919598.77918741118628532 969633.57204036123584956, 919721.86382101755589247 969633.57204036123584956, 919803.92024342168588191 969576.13254467828664929, 919820.3315279025118798 969485.87048003368545324, 919968.03308823017869145 969412.01969986991025507, 919853.1540968642802909 969001.73758784891106188, 919885.97666582593228668 968968.9150188872590661, 919885.97666582593228668 968804.802…	SEC_02_INTERVENCION	2	14430	1	2	24	7	1	2017	9999	C	6	Dry
Polygon ((919598.77918741118628532 969633.57204036123584956, 919721.86382101755589247 969633.57204036123584956, 919803.92024342168588191 969576.13254467828664929, 919820.3315279025118798 969485.87048003368545324, 919968.03308823017869145 969412.01969986991025507, 919853.1540968642802909 969001.73758784891106188, 919885.97666582593228668 968968.9150188872590661, 919885.97666582593228668 968804.802…	SEC_02_INTERVENCION	2	14430	1	2	25	9	1	2017	9999	N	6	Dry
Polygon ((919598.77918741118628532 969633.57204036123584956, 919721.86382101755589247 969633.57204036123584956, 919803.92024342168588191 969576.13254467828664929, 919820.3315279025118798 969485.87048003368545324, 919968.03308823017869145 969412.01969986991025507, 919853.1540968642802909 969001.73758784891106188, 919885.97666582593228668 968968.9150188872590661, 919885.97666582593228668 968804.802…	SEC_02_INTERVENCION	2	14430	1	2	27	70	0	2017	9996	C	6	Dry
Polygon ((919598.77918741118628532 969633.57204036123584956, 919721.86382101755589247 969633.57204036123584956, 919803.92024342168588191 969576.13254467828664929, 919820.3315279025118798 969485.87048003368545324, 919968.03308823017869145 969412.01969986991025507, 919853.1540968642802909 969001.73758784891106188, 919885.97666582593228668 968968.9150188872590661, 919885.97666582593228668 968804.802…	SEC_02_INTERVENCION	2	14430	1	2	30	1	0	2017	9999	C	6	Dry
Polygon ((919598.77918741118628532 969633.57204036123584956, 919721.86382101755589247 969633.57204036123584956, 919803.92024342168588191 969576.13254467828664929, 919820.3315279025118798 969485.87048003368545324, 919968.03308823017869145 969412.01969986991025507, 919853.1540968642802909 969001.73758784891106188, 919885.97666582593228668 968968.9150188872590661, 919885.97666582593228668 968804.802…	SEC_02_INTERVENCION	2	14430	1	2	31	73	1	2017	9950	C	6	Dry
Polygon ((919598.77918741118628532 969633.57204036123584956, 919721.86382101755589247 969633.57204036123584956, 919803.92024342168588191 969576.13254467828664929, 919820.3315279025118798 969485.87048003368545324, 919968.03308823017869145 969412.01969986991025507, 919853.1540968642802909 969001.73758784891106188, 919885.97666582593228668 968968.9150188872590661, 919885.97666582593228668 968804.802…	SEC_02_INTERVENCION	2	14430	1	2	31	10	0	2017	9997	E	6	Dry
Polygon ((919598.77918741118628532 969633.57204036123584956, 919721.86382101755589247 969633.57204036123584956, 919803.92024342168588191 969576.13254467828664929, 919820.3315279025118798 969485.87048003368545324, 919968.03308823017869145 969412.01969986991025507, 919853.1540968642802909 969001.73758784891106188, 919885.97666582593228668 968968.9150188872590661, 919885.97666582593228668 968804.802…	SEC_02_INTERVENCION	2	14430	1	2	32	11	0	2017	9997	C	6	Dry
Polygon ((919598.77918741118628532 969633.57204036123584956, 919721.86382101755589247 969633.57204036123584956, 919803.92024342168588191 969576.13254467828664929, 919820.3315279025118798 969485.87048003368545324, 919968.03308823017869145 969412.01969986991025507, 919853.1540968642802909 969001.73758784891106188, 919885.97666582593228668 968968.9150188872590661, 919885.97666582593228668 968804.802…	SEC_02_INTERVENCION	2	14430	1	2	32	11	0	2017	9997	C	6	Dry
Polygon ((919598.77918741118628532 969633.57204036123584956, 919721.86382101755589247 969633.57204036123584956, 919803.92024342168588191 969576.13254467828664929, 919820.3315279025118798 969485.87048003368545324, 919968.03308823017869145 969412.01969986991025507, 919853.1540968642802909 969001.73758784891106188, 919885.97666582593228668 968968.9150188872590661, 919885.97666582593228668 968804.802…	SEC_02_INTERVENCION	2	14430	1	2	32	16	0	2017	9997	C	6	Dry
Polygon ((919598.77918741118628532 969633.57204036123584956, 919721.86382101755589247 969633.57204036123584956, 919803.92024342168588191 969576.13254467828664929, 919820.3315279025118798 969485.87048003368545324, 919968.03308823017869145 969412.01969986991025507, 919853.1540968642802909 969001.73758784891106188, 919885.97666582593228668 968968.9150188872590661, 919885.97666582593228668 968804.802…	SEC_02_INTERVENCION	2	14430	1	2	33	5	0	2017	9997	E	6	Dry
Polygon ((919598.77918741118628532 969633.57204036123584956, 919721.86382101755589247 969633.57204036123584956, 919803.92024342168588191 969576.13254467828664929, 919820.3315279025118798 969485.87048003368545324, 919968.03308823017869145 969412.01969986991025507, 919853.1540968642802909 969001.73758784891106188, 919885.97666582593228668 968968.9150188872590661, 919885.97666582593228668 968804.802…	SEC_02_INTERVENCION	2	14430	1	2	33	11	0	2017	9999	C	6	Dry
Polygon ((919598.77918741118628532 969633.57204036123584956, 919721.86382101755589247 969633.57204036123584956, 919803.92024342168588191 969576.13254467828664929, 919820.3315279025118798 969485.87048003368545324, 919968.03308823017869145 969412.01969986991025507, 919853.1540968642802909 969001.73758784891106188, 919885.97666582593228668 968968.9150188872590661, 919885.97666582593228668 968804.802…	SEC_02_INTERVENCION	2	14430	1	2	33	9	1	2017	9999	C	6	Dry
